# Supplementary material for: Characteristics of environmental RNAi in potato psyllid, Bactericera cockerelli (Sulc) (Hemiptera: Psylloidea: Triozidae)
Source: Front Physiol. 2022 Oct 18;13:931951. doi: 10.3389/fphys.2022.931951 (PMC9623324; doi:10.3389/fphys.2022.931951)
Supplement: Supplementary file 2 [file DataSheet2.xlsx]

## Sheet: Table 1
RPKM values of the major RNAi pathway genes in PoP adult and nymph whole body
Gene name	PoP database identifier	RPKM in adult whole body	RPKM in nymph whole body
Ago1	BcAN_03719	14.85	21.99
Ago2	BcAN_07160	61.71	58.26
Aub/Piwi	BcAN_04552	42.41	46.34
Ago3	BcAN_05715	21.91	14.85
Dicer1	BcGS_16633	5.06	1.99
Dicer2	BcAN_14785	9.89	15.02
Drosha1	BcGS_09155	3.71	4.81
Drosha2	BcGS_03125	5.27	6.91
Pasha1	BcAN_24353	5.95	2.9
Pasha2	BcAN_17029	6.97	2.83
Sid-1	BcAN_10094	2.49	1.27
Loqs	no orthologs found
R2d2	no orthologs found

## Sheet: Table 2
Number of 21-mers created from V-ATPase-A mapped against the entire BcAN/BcGS transcriptome
BcAN/BcGS identifier	number of 21-mer hit with no mismatch allowed per read	number of 21-mer hit with 1 mismatch allowed per read
BcGS_05158	290	290	this the number of hits againt the V-ATPase-A transcript in the BcGS library
BcAN_00119	290	290	this the number of hits againt the V-ATPase-A transcript in the BcAN library
BcGS_00001	0	0
BcGS_00002	0	0
BcGS_00003	0	0		BcAN= B. cockerelli adult and nymph (wholebody) transcriptome library
BcGS_00004	0	0		BcGS= B. cockerelli gut and salivary glands (from adults only) transcriptome library
BcGS_00005	0	0
BcGS_00006	0	0
BcGS_00007	0	0
BcGS_00008	0	0
BcGS_00009	0	0
BcGS_00010	0	0
BcGS_00011	0	0
BcGS_00012	0	0
BcGS_00013	0	0
BcGS_00014	0	0
BcGS_00015	0	0
BcGS_00016	0	0
BcGS_00017	0	0
BcGS_00018	0	0
BcGS_00019	0	0
BcGS_00020	0	0
BcGS_00021	0	0
BcGS_00022	0	0
BcGS_00023	0	0
BcGS_00024	0	0
BcGS_00025	0	0
BcGS_00026	0	0
BcGS_00027	0	0
BcGS_00028	0	0
BcGS_00029	0	0
BcGS_00030	0	0
BcGS_00031	0	0
BcGS_00032	0	0
BcGS_00033	0	0
BcGS_00034	0	0
BcGS_00035	0	0
BcGS_00036	0	0
BcGS_00037	0	0
BcGS_00038	0	0
BcGS_00039	0	0
BcGS_00040	0	0
BcGS_00041	0	0
BcGS_00042	0	0
BcGS_00043	0	0
BcGS_00044	0	0
BcGS_00045	0	0
BcGS_00046	0	0
BcGS_00047	0	0
BcGS_00048	0	0
BcGS_00049	0	0
BcGS_00050	0	0
BcGS_00051	0	0
BcGS_00052	0	0
BcGS_00053	0	0
BcGS_00054	0	0
BcGS_00055	0	0
BcGS_00056	0	0
BcGS_00057	0	0
BcGS_00058	0	0
BcGS_00059	0	0
BcGS_00060	0	0
BcGS_00061	0	0
BcGS_00062	0	0
BcGS_00063	0	0
BcGS_00064	0	0
BcGS_00065	0	0
BcGS_00066	0	0
BcGS_00067	0	0
BcGS_00068	0	0
BcGS_00069	0	0
BcGS_00070	0	0
BcGS_00071	0	0
BcGS_00072	0	0
BcGS_00073	0	0
BcGS_00074	0	0
BcGS_00075	0	0
BcGS_00076	0	0
BcGS_00077	0	0
BcGS_00078	0	0
BcGS_00079	0	0
BcGS_00080	0	0
BcGS_00081	0	0
BcGS_00082	0	0
BcGS_00083	0	0
BcGS_00084	0	0
BcGS_00085	0	0
BcGS_00086	0	0
BcGS_00087	0	0
BcGS_00088	0	0
BcGS_00089	0	0
BcGS_00090	0	0
BcGS_00091	0	0
BcGS_00092	0	0
BcGS_00094	0	0
BcGS_00095	0	0
BcGS_00096	0	0
BcGS_00097	0	0
BcGS_00098	0	0
BcGS_00099	0	0
BcGS_00100	0	0
BcGS_00101	0	0
BcGS_00102	0	0
BcGS_00103	0	0
BcGS_00104	0	0
BcGS_00105	0	0
BcGS_00106	0	0
BcGS_00107	0	0
BcGS_00108	0	0
BcGS_00109	0	0
BcGS_00110	0	0
BcGS_00111	0	0
BcGS_00112	0	0
BcGS_00113	0	0
BcGS_00114	0	0
BcGS_00115	0	0
BcGS_00116	0	0
BcGS_00117	0	0
BcGS_00118	0	0
BcGS_00119	0	0
BcGS_00120	0	0
BcGS_00121	0	0
BcGS_00123	0	0
BcGS_00124	0	0
BcGS_00125	0	0
BcGS_00126	0	0
BcGS_00127	0	0
BcGS_00128	0	0
BcGS_00129	0	0
BcGS_00130	0	0
BcGS_00131	0	0
BcGS_00132	0	0
BcGS_00133	0	0
BcGS_00134	0	0
BcGS_00135	0	0
BcGS_00136	0	0
BcGS_00137	0	0
BcGS_00138	0	0
BcGS_00139	0	0
BcGS_00140	0	0
BcGS_00141	0	0
BcGS_00142	0	0
BcGS_00143	0	0
BcGS_00144	0	0
BcGS_00145	0	0
BcGS_00146	0	0
BcGS_00147	0	0
BcGS_00148	0	0
BcGS_00149	0	0
BcGS_00150	0	0
BcGS_00151	0	0
BcGS_00152	0	0
BcGS_00153	0	0
BcGS_00154	0	0
BcGS_00155	0	0
BcGS_00156	0	0
BcGS_00157	0	0
BcGS_00158	0	0
BcGS_00159	0	0
BcGS_00160	0	0
BcGS_00161	0	0
BcGS_00162	0	0
BcGS_00163	0	0
BcGS_00164	0	0
BcGS_00165	0	0
BcGS_00166	0	0
BcGS_00167	0	0
BcGS_00168	0	0
BcGS_00169	0	0
BcGS_00170	0	0
BcGS_00171	0	0
BcGS_00172	0	0
BcGS_00173	0	0
BcGS_00174	0	0
BcGS_00175	0	0
BcGS_00176	0	0
BcGS_00177	0	0
BcGS_00179	0	0
BcGS_00180	0	0
BcGS_00181	0	0
BcGS_00182	0	0
BcGS_00183	0	0
BcGS_00184	0	0
BcGS_00185	0	0
BcGS_00186	0	0
BcGS_00187	0	0
BcGS_00188	0	0
BcGS_00189	0	0
BcGS_00190	0	0
BcGS_00191	0	0
BcGS_00192	0	0
BcGS_00193	0	0
BcGS_00194	0	0
BcGS_00195	0	0
BcGS_00196	0	0
BcGS_00197	0	0
BcGS_00198	0	0
BcGS_00199	0	0
BcGS_00200	0	0
BcGS_00201	0	0
BcGS_00202	0	0
BcGS_00203	0	0
BcGS_00204	0	0
BcGS_00205	0	0
BcGS_00206	0	0
BcGS_00207	0	0
BcGS_00208	0	0
BcGS_00209	0	0
BcGS_00210	0	0
BcGS_00211	0	0
BcGS_00212	0	0
BcGS_00213	0	0
BcGS_00214	0	0
BcGS_00215	0	0
BcGS_00216	0	0
BcGS_00217	0	0
BcGS_00218	0	0
BcGS_00219	0	0
BcGS_00220	0	0
BcGS_00221	0	0
BcGS_00222	0	0
BcGS_00223	0	0
BcGS_00224	0	0
BcGS_00225	0	0
BcGS_00226	0	0
BcGS_00227	0	0
BcGS_00228	0	0
BcGS_00229	0	0
BcGS_00230	0	0
BcGS_00231	0	0
BcGS_00232	0	0
BcGS_00233	0	0
BcGS_00234	0	0
BcGS_00235	0	0
BcGS_00236	0	0
BcGS_00237	0	0
BcGS_00238	0	0
BcGS_00239	0	0
BcGS_00240	0	0
BcGS_00241	0	0
BcGS_00242	0	0
BcGS_00243	0	0
BcGS_00244	0	0
BcGS_00245	0	0
BcGS_00246	0	0
BcGS_00247	0	0
BcGS_00248	0	0
BcGS_00249	0	0
BcGS_00250	0	0
BcGS_00251	0	0
BcGS_00255	0	0
BcGS_00256	0	0
BcGS_00257	0	0
BcGS_00258	0	0
BcGS_00259	0	0
BcGS_00260	0	0
BcGS_00261	0	0
BcGS_00262	0	0
BcGS_00263	0	0
BcGS_00264	0	0
BcGS_00265	0	0
BcGS_00266	0	0
BcGS_00267	0	0
BcGS_00268	0	0
BcGS_00269	0	0
BcGS_00270	0	0
BcGS_00271	0	0
BcGS_00272	0	0
BcGS_00273	0	0
BcGS_00274	0	0
BcGS_00275	0	0
BcGS_00276	0	0
BcGS_00277	0	0
BcGS_00278	0	0
BcGS_00279	0	0
BcGS_00280	0	0
BcGS_00281	0	0
BcGS_00282	0	0
BcGS_00283	0	0
BcGS_00284	0	0
BcGS_00285	0	0
BcGS_00286	0	0
BcGS_00287	0	0
BcGS_00288	0	0
BcGS_00289	0	0
BcGS_00291	0	0
BcGS_00292	0	0
BcGS_00293	0	0
BcGS_00294	0	0
BcGS_00295	0	0
BcGS_00296	0	0
BcGS_00297	0	0
BcGS_00298	0	0
BcGS_00299	0	0
BcGS_00300	0	0
BcGS_00301	0	0
BcGS_00302	0	0
BcGS_00303	0	0
BcGS_00304	0	0
BcGS_00305	0	0
BcGS_00306	0	0
BcGS_00307	0	0
BcGS_00308	0	0
BcGS_00309	0	0
BcGS_00310	0	0
BcGS_00311	0	0
BcGS_00312	0	0
BcGS_00313	0	0
BcGS_00314	0	0
BcGS_00315	0	0
BcGS_00316	0	0
BcGS_00317	0	0
BcGS_00318	0	0
BcGS_00319	0	0
BcGS_00320	0	0
BcGS_00321	0	0
BcGS_00322	0	0
BcGS_00323	0	0
BcGS_00324	0	0
BcGS_00325	0	0
BcGS_00326	0	0
BcGS_00327	0	0
BcGS_00328	0	0
BcGS_00329	0	0
BcGS_00330	0	0
BcGS_00331	0	0
BcGS_00332	0	0
BcGS_00333	0	0
BcGS_00334	0	0
BcGS_00335	0	0
BcGS_00336	0	0
BcGS_00337	0	0
BcGS_00338	0	0
BcGS_00339	0	0
BcGS_00340	0	0
BcGS_00341	0	0
BcGS_00342	0	0
BcGS_00343	0	0
BcGS_00344	0	0
BcGS_00345	0	0
BcGS_00346	0	0
BcGS_00347	0	0
BcGS_00348	0	0
BcGS_00349	0	0
BcGS_00350	0	0
BcGS_00351	0	0
BcGS_00352	0	0
BcGS_00353	0	0
BcGS_00354	0	0
BcGS_00355	0	0
BcGS_00356	0	0
BcGS_00357	0	0
BcGS_00358	0	0
BcGS_00359	0	0
BcGS_00360	0	0
BcGS_00361	0	0
BcGS_00362	0	0
BcGS_00363	0	0
BcGS_00364	0	0
BcGS_00365	0	0
BcGS_00366	0	0
BcGS_00367	0	0
BcGS_00368	0	0
BcGS_00369	0	0
BcGS_00370	0	0
BcGS_00371	0	0
BcGS_00372	0	0
BcGS_00373	0	0
BcGS_00374	0	0
BcGS_00375	0	0
BcGS_00376	0	0
BcGS_00377	0	0
BcGS_00378	0	0
BcGS_00379	0	0
BcGS_00380	0	0
BcGS_00381	0	0
BcGS_00382	0	0
BcGS_00383	0	0
BcGS_00384	0	0
BcGS_00385	0	0
BcGS_00386	0	0
BcGS_00387	0	0
BcGS_00388	0	0
BcGS_00389	0	0
BcGS_00390	0	0
BcGS_00391	0	0
BcGS_00392	0	0
BcGS_00393	0	0
BcGS_00394	0	0
BcGS_00395	0	0
BcGS_00396	0	0
BcGS_00397	0	0
BcGS_00398	0	0
BcGS_00399	0	0
BcGS_00400	0	0
BcGS_00401	0	0
BcGS_00402	0	0
BcGS_00403	0	0
BcGS_00404	0	0
BcGS_00405	0	0
BcGS_00406	0	0
BcGS_00407	0	0
BcGS_00408	0	0
BcGS_00409	0	0
BcGS_00410	0	0
BcGS_00411	0	0
BcGS_00412	0	0
BcGS_00413	0	0
BcGS_00414	0	0
BcGS_00415	0	0
BcGS_00416	0	0
BcGS_00417	0	0
BcGS_00418	0	0
BcGS_00419	0	0
BcGS_00420	0	0
BcGS_00421	0	0
BcGS_00422	0	0
BcGS_00423	0	0
BcGS_00424	0	0
BcGS_00425	0	0
BcGS_00426	0	0
BcGS_00427	0	0
BcGS_00428	0	0
BcGS_00429	0	0
BcGS_00430	0	0
BcGS_00431	0	0
BcGS_00432	0	0
BcGS_00433	0	0
BcGS_00434	0	0
BcGS_00435	0	0
BcGS_00436	0	0
BcGS_00437	0	0
BcGS_00438	0	0
BcGS_00439	0	0
BcGS_00440	0	0
BcGS_00441	0	0
BcGS_00442	0	0
BcGS_00443	0	0
BcGS_00444	0	0
BcGS_00445	0	0
BcGS_00446	0	0
BcGS_00447	0	0
BcGS_00448	0	0
BcGS_00449	0	0
BcGS_00450	0	0
BcGS_00451	0	0
BcGS_00452	0	0
BcGS_00453	0	0
BcGS_00454	0	0
BcGS_00455	0	0
BcGS_00456	0	0
BcGS_00457	0	0
BcGS_00458	0	0
BcGS_00459	0	0
BcGS_00460	0	0
BcGS_00461	0	0
BcGS_00462	0	0
BcGS_00463	0	0
BcGS_00464	0	0
BcGS_00465	0	0
BcGS_00466	0	0
BcGS_00467	0	0
BcGS_00468	0	0
BcGS_00469	0	0
BcGS_00470	0	0
BcGS_00471	0	0
BcGS_00472	0	0
BcGS_00473	0	0
BcGS_00474	0	0
BcGS_00475	0	0
BcGS_00476	0	0
BcGS_00477	0	0
BcGS_00478	0	0
BcGS_00479	0	0
BcGS_00480	0	0
BcGS_00481	0	0
BcGS_00482	0	0
BcGS_00483	0	0
BcGS_00484	0	0
BcGS_00485	0	0
BcGS_00486	0	0
BcGS_00487	0	0
BcGS_00488	0	0
BcGS_00489	0	0
BcGS_00490	0	0
BcGS_00491	0	0
BcGS_00492	0	0
BcGS_00493	0	0
BcGS_00494	0	0
BcGS_00495	0	0
BcGS_00496	0	0
BcGS_00497	0	0
BcGS_00498	0	0
BcGS_00499	0	0
BcGS_00500	0	0
BcGS_00501	0	0
BcGS_00502	0	0
BcGS_00503	0	0
BcGS_00504	0	0
BcGS_00505	0	0
BcGS_00506	0	0
BcGS_00507	0	0
BcGS_00508	0	0
BcGS_00509	0	0
BcGS_00510	0	0
BcGS_00511	0	0
BcGS_00512	0	0
BcGS_00513	0	0
BcGS_00514	0	0
BcGS_00515	0	0
BcGS_00516	0	0
BcGS_00517	0	0
BcGS_00518	0	0
BcGS_00519	0	0
BcGS_00520	0	0
BcGS_00521	0	0
BcGS_00522	0	0
BcGS_00523	0	0
BcGS_00524	0	0
BcGS_00525	0	0
BcGS_00526	0	0
BcGS_00527	0	0
BcGS_00528	0	0
BcGS_00529	0	0
BcGS_00530	0	0
BcGS_00531	0	0
BcGS_00532	0	0
BcGS_00533	0	0
BcGS_00534	0	0
BcGS_00535	0	0
BcGS_00536	0	0
BcGS_00537	0	0
BcGS_00538	0	0
BcGS_00539	0	0
BcGS_00541	0	0
BcGS_00542	0	0
BcGS_00543	0	0
BcGS_00544	0	0
BcGS_00545	0	0
BcGS_00546	0	0
BcGS_00547	0	0
BcGS_00548	0	0
BcGS_00549	0	0
BcGS_00550	0	0
BcGS_00551	0	0
BcGS_00552	0	0
BcGS_00553	0	0
BcGS_00554	0	0
BcGS_00555	0	0
BcGS_00556	0	0
BcGS_00557	0	0
BcGS_00558	0	0
BcGS_00559	0	0
BcGS_00560	0	0
BcGS_00561	0	0
BcGS_00562	0	0
BcGS_00563	0	0
BcGS_00564	0	0
BcGS_00565	0	0
BcGS_00567	0	0
BcGS_00568	0	0
BcGS_00569	0	0
BcGS_00570	0	0
BcGS_00571	0	0
BcGS_00572	0	0
BcGS_00573	0	0
BcGS_00574	0	0
BcGS_00575	0	0
BcGS_00576	0	0
BcGS_00577	0	0
BcGS_00578	0	0
BcGS_00579	0	0
BcGS_00580	0	0
BcGS_00581	0	0
BcGS_00582	0	0
BcGS_00583	0	0
BcGS_00584	0	0
BcGS_00585	0	0
BcGS_00586	0	0
BcGS_00587	0	0
BcGS_00588	0	0
BcGS_00589	0	0
BcGS_00590	0	0
BcGS_00591	0	0
BcGS_00592	0	0
BcGS_00593	0	0
BcGS_00594	0	0
BcGS_00595	0	0
BcGS_00596	0	0
BcGS_00597	0	0
BcGS_00598	0	0
BcGS_00599	0	0
BcGS_00600	0	0
BcGS_00601	0	0
BcGS_00602	0	0
BcGS_00603	0	0
BcGS_00604	0	0
BcGS_00605	0	0
BcGS_00606	0	0
BcGS_00607	0	0
BcGS_00608	0	0
BcGS_00609	0	0
BcGS_00610	0	0
BcGS_00611	0	0
BcGS_00612	0	0
BcGS_00613	0	0
BcGS_00614	0	0
BcGS_00615	0	0
BcGS_00616	0	0
BcGS_00617	0	0
BcGS_00618	0	0
BcGS_00619	0	0
BcGS_00620	0	0
BcGS_00621	0	0
BcGS_00622	0	0
BcGS_00623	0	0
BcGS_00624	0	0
BcGS_00625	0	0
BcGS_00626	0	0
BcGS_00627	0	0
BcGS_00628	0	0
BcGS_00629	0	0
BcGS_00630	0	0
BcGS_00631	0	0
BcGS_00632	0	0
BcGS_00633	0	0
BcGS_00634	0	0
BcGS_00635	0	0
BcGS_00636	0	0
BcGS_00637	0	0
BcGS_00638	0	0
BcGS_00639	0	0
BcGS_00641	0	0
BcGS_00642	0	0
BcGS_00643	0	0
BcGS_00644	0	0
BcGS_00645	0	0
BcGS_00646	0	0
BcGS_00647	0	0
BcGS_00648	0	0
BcGS_00649	0	0
BcGS_00650	0	0
BcGS_00651	0	0
BcGS_00652	0	0
BcGS_00653	0	0
BcGS_00654	0	0
BcGS_00655	0	0
BcGS_00656	0	0
BcGS_00657	0	0
BcGS_00658	0	0
BcGS_00659	0	0
BcGS_00660	0	0
BcGS_00661	0	0
BcGS_00662	0	0
BcGS_00663	0	0
BcGS_00664	0	0
BcGS_00665	0	0
BcGS_00666	0	0
BcGS_00667	0	0
BcGS_00668	0	0
BcGS_00669	0	0
BcGS_00670	0	0
BcGS_00671	0	0
BcGS_00672	0	0
BcGS_00673	0	0
BcGS_00674	0	0
BcGS_00675	0	0
BcGS_00676	0	0
BcGS_00677	0	0
BcGS_00678	0	0
BcGS_00679	0	0
BcGS_00680	0	0
BcGS_00681	0	0
BcGS_00682	0	0
BcGS_00683	0	0
BcGS_00685	0	0
BcGS_00686	0	0
BcGS_00687	0	0
BcGS_00688	0	0
BcGS_00689	0	0
BcGS_00690	0	0
BcGS_00691	0	0
BcGS_00692	0	0
BcGS_00693	0	0
BcGS_00694	0	0
BcGS_00695	0	0
BcGS_00696	0	0
BcGS_00697	0	0
BcGS_00698	0	0
BcGS_00699	0	0
BcGS_00700	0	0
BcGS_00701	0	0
BcGS_00702	0	0
BcGS_00703	0	0
BcGS_00704	0	0
BcGS_00705	0	0
BcGS_00706	0	0
BcGS_00707	0	0
BcGS_00708	0	0
BcGS_00709	0	0
BcGS_00710	0	0
BcGS_00711	0	0
BcGS_00712	0	0
BcGS_00713	0	0
BcGS_00714	0	0
BcGS_00715	0	0
BcGS_00716	0	0
BcGS_00717	0	0
BcGS_00718	0	0
BcGS_00719	0	0
BcGS_00720	0	0
BcGS_00721	0	0
BcGS_00722	0	0
BcGS_00723	0	0
BcGS_00724	0	0
BcGS_00725	0	0
BcGS_00726	0	0
BcGS_00727	0	0
BcGS_00728	0	0
BcGS_00729	0	0
BcGS_00730	0	0
BcGS_00731	0	0
BcGS_00732	0	0
BcGS_00733	0	0
BcGS_00734	0	0
BcGS_00735	0	0
BcGS_00736	0	0
BcGS_00737	0	0
BcGS_00738	0	0
BcGS_00739	0	0
BcGS_00740	0	0
BcGS_00741	0	0
BcGS_00742	0	0
BcGS_00743	0	0
BcGS_00744	0	0
BcGS_00745	0	0
BcGS_00746	0	0
BcGS_00747	0	0
BcGS_00748	0	0
BcGS_00749	0	0
BcGS_00750	0	0
BcGS_00751	0	0
BcGS_00752	0	0
BcGS_00753	0	0
BcGS_00754	0	0
BcGS_00755	0	0
BcGS_00756	0	0
BcGS_00757	0	0
BcGS_00758	0	0
BcGS_00759	0	0
BcGS_00760	0	0
BcGS_00761	0	0
BcGS_00762	0	0
BcGS_00763	0	0
BcGS_00764	0	0
BcGS_00765	0	0
BcGS_00766	0	0
BcGS_00767	0	0
BcGS_00768	0	0
BcGS_00769	0	0
BcGS_00770	0	0
BcGS_00771	0	0
BcGS_00772	0	0
BcGS_00773	0	0
BcGS_00774	0	0
BcGS_00775	0	0
BcGS_00776	0	0
BcGS_00777	0	0
BcGS_00778	0	0
BcGS_00779	0	0
BcGS_00780	0	0
BcGS_00781	0	0
BcGS_00782	0	0
BcGS_00783	0	0
BcGS_00784	0	0
BcGS_00785	0	0
BcGS_00786	0	0
BcGS_00787	0	0
BcGS_00788	0	0
BcGS_00789	0	0
BcGS_00790	0	0
BcGS_00791	0	0
BcGS_00792	0	0
BcGS_00793	0	0
BcGS_00794	0	0
BcGS_00795	0	0
BcGS_00796	0	0
BcGS_00797	0	0
BcGS_00798	0	0
BcGS_00799	0	0
BcGS_00800	0	0
BcGS_00801	0	0
BcGS_00802	0	0
BcGS_00803	0	0
BcGS_00804	0	0
BcGS_00805	0	0
BcGS_00806	0	0
BcGS_00807	0	0
BcGS_00808	0	0
BcGS_00809	0	0
BcGS_00810	0	0
BcGS_00811	0	0
BcGS_00812	0	0
BcGS_00813	0	0
BcGS_00814	0	0
BcGS_00815	0	0
BcGS_00816	0	0
BcGS_00817	0	0
BcGS_00818	0	0
BcGS_00819	0	0
BcGS_00820	0	0
BcGS_00821	0	0
BcGS_00822	0	0
BcGS_00823	0	0
BcGS_00824	0	0
BcGS_00825	0	0
BcGS_00826	0	0
BcGS_00827	0	0
BcGS_00828	0	0
BcGS_00829	0	0
BcGS_00830	0	0
BcGS_00831	0	0
BcGS_00832	0	0
BcGS_00833	0	0
BcGS_00834	0	0
BcGS_00835	0	0
BcGS_00836	0	0
BcGS_00837	0	0
BcGS_00838	0	0
BcGS_00839	0	0
BcGS_00840	0	0
BcGS_00841	0	0
BcGS_00842	0	0
BcGS_00843	0	0
BcGS_00844	0	0
BcGS_00845	0	0
BcGS_00846	0	0
BcGS_00848	0	0
BcGS_00849	0	0
BcGS_00850	0	0
BcGS_00851	0	0
BcGS_00852	0	0
BcGS_00853	0	0
BcGS_00854	0	0
BcGS_00855	0	0
BcGS_00856	0	0
BcGS_00857	0	0
BcGS_00858	0	0
BcGS_00859	0	0
BcGS_00860	0	0
BcGS_00861	0	0
BcGS_00862	0	0
BcGS_00863	0	0
BcGS_00864	0	0
BcGS_00865	0	0
BcGS_00866	0	0
BcGS_00867	0	0
BcGS_00868	0	0
BcGS_00869	0	0
BcGS_00870	0	0
BcGS_00871	0	0
BcGS_00872	0	0
BcGS_00873	0	0
BcGS_00874	0	0
BcGS_00875	0	0
BcGS_00876	0	0
BcGS_00877	0	0
BcGS_00878	0	0
BcGS_00879	0	0
BcGS_00880	0	0
BcGS_00881	0	0
BcGS_00882	0	0
BcGS_00883	0	0
BcGS_00884	0	0
BcGS_00885	0	0
BcGS_00886	0	0
BcGS_00887	0	0
BcGS_00888	0	0
BcGS_00889	0	0
BcGS_00890	0	0
BcGS_00891	0	0
BcGS_00892	0	0
BcGS_00893	0	0
BcGS_00894	0	0
BcGS_00895	0	0
BcGS_00896	0	0
BcGS_00897	0	0
BcGS_00898	0	0
BcGS_00899	0	0
BcGS_00900	0	0
BcGS_00901	0	0
BcGS_00902	0	0
BcGS_00903	0	0
BcGS_00904	0	0
BcGS_00905	0	0
BcGS_00906	0	0
BcGS_00907	0	0
BcGS_00908	0	0
BcGS_00909	0	0
BcGS_00910	0	0
BcGS_00911	0	0
BcGS_00912	0	0
BcGS_00913	0	0
BcGS_00914	0	0
BcGS_00915	0	0
BcGS_00916	0	0
BcGS_00917	0	0
BcGS_00918	0	0
BcGS_00919	0	0
BcGS_00920	0	0
BcGS_00921	0	0
BcGS_00922	0	0
BcGS_00923	0	0
BcGS_00924	0	0
BcGS_00925	0	0
BcGS_00926	0	0
BcGS_00927	0	0
BcGS_00928	0	0
BcGS_00929	0	0
BcGS_00930	0	0
BcGS_00931	0	0
BcGS_00932	0	0
BcGS_00933	0	0
BcGS_00934	0	0
BcGS_00935	0	0
BcGS_00936	0	0
BcGS_00937	0	0
BcGS_00938	0	0
BcGS_00939	0	0
BcGS_00940	0	0
BcGS_00941	0	0
BcGS_00942	0	0
BcGS_00943	0	0
BcGS_00944	0	0
BcGS_00945	0	0
BcGS_00946	0	0
BcGS_00947	0	0
BcGS_00948	0	0
BcGS_00949	0	0
BcGS_00950	0	0
BcGS_00951	0	0
BcGS_00952	0	0
BcGS_00953	0	0
BcGS_00954	0	0
BcGS_00955	0	0
BcGS_00956	0	0
BcGS_00957	0	0
BcGS_00958	0	0
BcGS_00959	0	0
BcGS_00960	0	0
BcGS_00961	0	0
BcGS_00962	0	0
BcGS_00963	0	0
BcGS_00964	0	0
BcGS_00965	0	0
BcGS_00966	0	0
BcGS_00967	0	0
BcGS_00968	0	0
BcGS_00969	0	0
BcGS_00970	0	0
BcGS_00971	0	0
BcGS_00972	0	0
BcGS_00973	0	0
BcGS_00974	0	0
BcGS_00975	0	0
BcGS_00976	0	0
BcGS_00977	0	0
BcGS_00978	0	0
BcGS_00979	0	0
BcGS_00980	0	0
BcGS_00981	0	0
BcGS_00982	0	0
BcGS_00983	0	0
BcGS_00984	0	0
BcGS_00985	0	0
BcGS_00986	0	0
BcGS_00987	0	0
BcGS_00988	0	0
BcGS_00989	0	0
BcGS_00990	0	0
BcGS_00991	0	0
BcGS_00992	0	0
BcGS_00993	0	0
BcGS_00994	0	0
BcGS_00995	0	0
BcGS_00996	0	0
BcGS_00997	0	0
BcGS_00998	0	0
BcGS_00999	0	0
BcGS_01000	0	0
BcGS_01001	0	0
BcGS_01002	0	0
BcGS_01003	0	0
BcGS_01004	0	0
BcGS_01005	0	0
BcGS_01006	0	0
BcGS_01007	0	0
BcGS_01008	0	0
BcGS_01009	0	0
BcGS_01010	0	0
BcGS_01011	0	0
BcGS_01012	0	0
BcGS_01013	0	0
BcGS_01014	0	0
BcGS_01015	0	0
BcGS_01016	0	0
BcGS_01017	0	0
BcGS_01018	0	0
BcGS_01019	0	0
BcGS_01020	0	0
BcGS_01021	0	0
BcGS_01022	0	0
BcGS_01023	0	0
BcGS_01024	0	0
BcGS_01025	0	0
BcGS_01026	0	0
BcGS_01027	0	0
BcGS_01028	0	0
BcGS_01029	0	0
BcGS_01030	0	0
BcGS_01031	0	0
BcGS_01032	0	0
BcGS_01033	0	0
BcGS_01034	0	0
BcGS_01035	0	0
BcGS_01036	0	0
BcGS_01037	0	0
BcGS_01038	0	0
BcGS_01039	0	0
BcGS_01040	0	0
BcGS_01041	0	0
BcGS_01042	0	0
BcGS_01043	0	0
BcGS_01044	0	0
BcGS_01045	0	0
BcGS_01046	0	0
BcGS_01047	0	0
BcGS_01048	0	0
BcGS_01049	0	0
BcGS_01050	0	0
BcGS_01051	0	0
BcGS_01052	0	0
BcGS_01053	0	0
BcGS_01054	0	0
BcGS_01055	0	0
BcGS_01056	0	0
BcGS_01057	0	0
BcGS_01058	0	0
BcGS_01059	0	0
BcGS_01060	0	0
BcGS_01061	0	0
BcGS_01062	0	0
BcGS_01063	0	0
BcGS_01064	0	0
BcGS_01065	0	0
BcGS_01066	0	0
BcGS_01067	0	0
BcGS_01068	0	0
BcGS_01069	0	0
BcGS_01070	0	0
BcGS_01071	0	0
BcGS_01072	0	0
BcGS_01073	0	0
BcGS_01074	0	0
BcGS_01075	0	0
BcGS_01076	0	0
BcGS_01077	0	0
BcGS_01078	0	0
BcGS_01080	0	0
BcGS_01081	0	0
BcGS_01082	0	0
BcGS_01083	0	0
BcGS_01084	0	0
BcGS_01085	0	0
BcGS_01086	0	0
BcGS_01087	0	0
BcGS_01088	0	0
BcGS_01089	0	0
BcGS_01090	0	0
BcGS_01091	0	0
BcGS_01092	0	0
BcGS_01093	0	0
BcGS_01094	0	0
BcGS_01095	0	0
BcGS_01096	0	0
BcGS_01097	0	0
BcGS_01098	0	0
BcGS_01099	0	0
BcGS_01100	0	0
BcGS_01101	0	0
BcGS_01102	0	0
BcGS_01103	0	0
BcGS_01104	0	0
BcGS_01105	0	0
BcGS_01106	0	0
BcGS_01107	0	0
BcGS_01108	0	0
BcGS_01109	0	0
BcGS_01110	0	0
BcGS_01111	0	0
BcGS_01112	0	0
BcGS_01113	0	0
BcGS_01114	0	0
BcGS_01115	0	0
BcGS_01116	0	0
BcGS_01117	0	0
BcGS_01118	0	0
BcGS_01119	0	0
BcGS_01120	0	0
BcGS_01121	0	0
BcGS_01122	0	0
BcGS_01123	0	0
BcGS_01124	0	0
BcGS_01125	0	0
BcGS_01126	0	0
BcGS_01127	0	0
BcGS_01128	0	0
BcGS_01129	0	0
BcGS_01130	0	0
BcGS_01131	0	0
BcGS_01132	0	0
BcGS_01133	0	0
BcGS_01134	0	0
BcGS_01135	0	0
BcGS_01136	0	0
BcGS_01137	0	0
BcGS_01138	0	0
BcGS_01139	0	0
BcGS_01140	0	0
BcGS_01141	0	0
BcGS_01142	0	0
BcGS_01143	0	0
BcGS_01144	0	0
BcGS_01145	0	0
BcGS_01146	0	0
BcGS_01147	0	0
BcGS_01148	0	0
BcGS_01149	0	0
BcGS_01150	0	0
BcGS_01151	0	0
BcGS_01152	0	0
BcGS_01153	0	0
BcGS_01154	0	0
BcGS_01155	0	0
BcGS_01156	0	0
BcGS_01157	0	0
BcGS_01158	0	0
BcGS_01159	0	0
BcGS_01160	0	0
BcGS_01161	0	0
BcGS_01162	0	0
BcGS_01163	0	0
BcGS_01164	0	0
BcGS_01165	0	0
BcGS_01166	0	0
BcGS_01167	0	0
BcGS_01169	0	0
BcGS_01170	0	0
BcGS_01171	0	0
BcGS_01172	0	0
BcGS_01173	0	0
BcGS_01174	0	0
BcGS_01175	0	0
BcGS_01176	0	0
BcGS_01177	0	0
BcGS_01178	0	0
BcGS_01179	0	0
BcGS_01180	0	0
BcGS_01181	0	0
BcGS_01182	0	0
BcGS_01183	0	0
BcGS_01184	0	0
BcGS_01185	0	0
BcGS_01186	0	0
BcGS_01187	0	0
BcGS_01188	0	0
BcGS_01189	0	0
BcGS_01190	0	0
BcGS_01191	0	0
BcGS_01192	0	0
BcGS_01193	0	0
BcGS_01194	0	0
BcGS_01195	0	0
BcGS_01196	0	0
BcGS_01197	0	0
BcGS_01198	0	0
BcGS_01199	0	0
BcGS_01200	0	0
BcGS_01201	0	0
BcGS_01202	0	0
BcGS_01203	0	0
BcGS_01204	0	0
BcGS_01205	0	0
BcGS_01206	0	0
BcGS_01207	0	0
BcGS_01208	0	0
BcGS_01209	0	0
BcGS_01210	0	0
BcGS_01211	0	0
BcGS_01212	0	0
BcGS_01213	0	0
BcGS_01214	0	0
BcGS_01215	0	0
BcGS_01216	0	0
BcGS_01217	0	0
BcGS_01218	0	0
BcGS_01219	0	0
BcGS_01220	0	0
BcGS_01221	0	0
BcGS_01222	0	0
BcGS_01223	0	0
BcGS_01224	0	0
BcGS_01225	0	0
BcGS_01226	0	0
BcGS_01227	0	0
BcGS_01228	0	0
BcGS_01229	0	0
BcGS_01230	0	0
BcGS_01231	0	0
BcGS_01232	0	0
BcGS_01233	0	0
BcGS_01234	0	0
BcGS_01235	0	0
BcGS_01236	0	0
BcGS_01237	0	0
BcGS_01238	0	0
BcGS_01239	0	0
BcGS_01240	0	0
BcGS_01241	0	0
BcGS_01242	0	0
BcGS_01243	0	0
BcGS_01244	0	0
BcGS_01245	0	0
BcGS_01246	0	0
BcGS_01247	0	0
BcGS_01248	0	0
BcGS_01249	0	0
BcGS_01250	0	0
BcGS_01251	0	0
BcGS_01252	0	0
BcGS_01253	0	0
BcGS_01254	0	0
BcGS_01255	0	0
BcGS_01256	0	0
BcGS_01257	0	0
BcGS_01258	0	0
BcGS_01259	0	0
BcGS_01260	0	0
BcGS_01261	0	0
BcGS_01262	0	0
BcGS_01263	0	0
BcGS_01264	0	0
BcGS_01265	0	0
BcGS_01266	0	0
BcGS_01267	0	0
BcGS_01268	0	0
BcGS_01269	0	0
BcGS_01270	0	0
BcGS_01272	0	0
BcGS_01273	0	0
BcGS_01274	0	0
BcGS_01275	0	0
BcGS_01276	0	0
BcGS_01277	0	0
BcGS_01278	0	0
BcGS_01279	0	0
BcGS_01280	0	0
BcGS_01281	0	0
BcGS_01282	0	0
BcGS_01283	0	0
BcGS_01284	0	0
BcGS_01285	0	0
BcGS_01286	0	0
BcGS_01287	0	0
BcGS_01288	0	0
BcGS_01289	0	0
BcGS_01290	0	0
BcGS_01291	0	0
BcGS_01292	0	0
BcGS_01293	0	0
BcGS_01294	0	0
BcGS_01295	0	0
BcGS_01296	0	0
BcGS_01297	0	0
BcGS_01298	0	0
BcGS_01299	0	0
BcGS_01300	0	0
BcGS_01301	0	0
BcGS_01302	0	0
BcGS_01303	0	0
BcGS_01304	0	0
BcGS_01305	0	0
BcGS_01306	0	0
BcGS_01307	0	0
BcGS_01308	0	0
BcGS_01309	0	0
BcGS_01310	0	0
BcGS_01311	0	0
BcGS_01312	0	0
BcGS_01313	0	0
BcGS_01314	0	0
BcGS_01315	0	0
BcGS_01316	0	0
BcGS_01317	0	0
BcGS_01318	0	0
BcGS_01319	0	0
BcGS_01320	0	0
BcGS_01321	0	0
BcGS_01322	0	0
BcGS_01323	0	0
BcGS_01324	0	0
BcGS_01325	0	0
BcGS_01326	0	0
BcGS_01327	0	0
BcGS_01328	0	0
BcGS_01329	0	0
BcGS_01330	0	0
BcGS_01331	0	0
BcGS_01332	0	0
BcGS_01333	0	0
BcGS_01334	0	0
BcGS_01335	0	0
BcGS_01336	0	0
BcGS_01337	0	0
BcGS_01338	0	0
BcGS_01339	0	0
BcGS_01340	0	0
BcGS_01341	0	0
BcGS_01342	0	0
BcGS_01343	0	0
BcGS_01344	0	0
BcGS_01345	0	0
BcGS_01346	0	0
BcGS_01347	0	0
BcGS_01348	0	0
BcGS_01349	0	0
BcGS_01350	0	0
BcGS_01351	0	0
BcGS_01352	0	0
BcGS_01353	0	0
BcGS_01354	0	0
BcGS_01355	0	0
BcGS_01356	0	0
BcGS_01357	0	0
BcGS_01358	0	0
BcGS_01359	0	0
BcGS_01360	0	0
BcGS_01361	0	0
BcGS_01362	0	0
BcGS_01363	0	0
BcGS_01364	0	0
BcGS_01365	0	0
BcGS_01366	0	0
BcGS_01367	0	0
BcGS_01368	0	0
BcGS_01369	0	0
BcGS_01370	0	0
BcGS_01371	0	0
BcGS_01372	0	0
BcGS_01373	0	0
BcGS_01374	0	0
BcGS_01375	0	0
BcGS_01376	0	0
BcGS_01377	0	0
BcGS_01378	0	0
BcGS_01379	0	0
BcGS_01380	0	0
BcGS_01381	0	0
BcGS_01382	0	0
BcGS_01383	0	0
BcGS_01384	0	0
BcGS_01385	0	0
BcGS_01386	0	0
BcGS_01387	0	0
BcGS_01388	0	0
BcGS_01389	0	0
BcGS_01390	0	0
BcGS_01391	0	0
BcGS_01392	0	0
BcGS_01393	0	0
BcGS_01394	0	0
BcGS_01395	0	0
BcGS_01396	0	0
BcGS_01397	0	0
BcGS_01398	0	0
BcGS_01399	0	0
BcGS_01400	0	0
BcGS_01401	0	0
BcGS_01402	0	0
BcGS_01403	0	0
BcGS_01404	0	0
BcGS_01405	0	0
BcGS_01406	0	0
BcGS_01407	0	0
BcGS_01408	0	0
BcGS_01409	0	0
BcGS_01410	0	0
BcGS_01411	0	0
BcGS_01412	0	0
BcGS_01413	0	0
BcGS_01414	0	0
BcGS_01415	0	0
BcGS_01416	0	0
BcGS_01417	0	0
BcGS_01418	0	0
BcGS_01419	0	0
BcGS_01420	0	0
BcGS_01421	0	0
BcGS_01422	0	0
BcGS_01423	0	0
BcGS_01424	0	0
BcGS_01425	0	0
BcGS_01426	0	0
BcGS_01427	0	0
BcGS_01428	0	0
BcGS_01429	0	0
BcGS_01430	0	0
BcGS_01431	0	0
BcGS_01432	0	0
BcGS_01433	0	0
BcGS_01434	0	0
BcGS_01435	0	0
BcGS_01436	0	0
BcGS_01437	0	0
BcGS_01438	0	0
BcGS_01439	0	0
BcGS_01440	0	0
BcGS_01441	0	0
BcGS_01442	0	0
BcGS_01443	0	0
BcGS_01444	0	0
BcGS_01445	0	0
BcGS_01446	0	0
BcGS_01447	0	0
BcGS_01448	0	0
BcGS_01449	0	0
BcGS_01450	0	0
BcGS_01451	0	0
BcGS_01452	0	0
BcGS_01453	0	0
BcGS_01454	0	0
BcGS_01455	0	0
BcGS_01456	0	0
BcGS_01457	0	0
BcGS_01458	0	0
BcGS_01459	0	0
BcGS_01460	0	0
BcGS_01461	0	0
BcGS_01462	0	0
BcGS_01463	0	0
BcGS_01464	0	0
BcGS_01465	0	0
BcGS_01466	0	0
BcGS_01467	0	0
BcGS_01468	0	0
BcGS_01469	0	0
BcGS_01470	0	0
BcGS_01471	0	0
BcGS_01472	0	0
BcGS_01473	0	0
BcGS_01474	0	0
BcGS_01475	0	0
BcGS_01476	0	0
BcGS_01477	0	0
BcGS_01478	0	0
BcGS_01479	0	0
BcGS_01480	0	0
BcGS_01481	0	0
BcGS_01482	0	0
BcGS_01483	0	0
BcGS_01484	0	0
BcGS_01485	0	0
BcGS_01486	0	0
BcGS_01487	0	0
BcGS_01488	0	0
BcGS_01489	0	0
BcGS_01490	0	0
BcGS_01491	0	0
BcGS_01492	0	0
BcGS_01493	0	0
BcGS_01494	0	0
BcGS_01495	0	0
BcGS_01496	0	0
BcGS_01497	0	0
BcGS_01498	0	0
BcGS_01499	0	0
BcGS_01500	0	0
BcGS_01501	0	0
BcGS_01502	0	0
BcGS_01503	0	0
BcGS_01504	0	0
BcGS_01505	0	0
BcGS_01506	0	0
BcGS_01507	0	0
BcGS_01508	0	0
BcGS_01509	0	0
BcGS_01511	0	0
BcGS_01512	0	0
BcGS_01513	0	0
BcGS_01514	0	0
BcGS_01515	0	0
BcGS_01516	0	0
BcGS_01517	0	0
BcGS_01518	0	0
BcGS_01519	0	0
BcGS_01520	0	0
BcGS_01521	0	0
BcGS_01522	0	0
BcGS_01523	0	0
BcGS_01524	0	0
BcGS_01525	0	0
BcGS_01526	0	0
BcGS_01527	0	0
BcGS_01528	0	0
BcGS_01529	0	0
BcGS_01530	0	0
BcGS_01531	0	0
BcGS_01532	0	0
BcGS_01533	0	0
BcGS_01534	0	0
BcGS_01535	0	0
BcGS_01536	0	0
BcGS_01537	0	0
BcGS_01538	0	0
BcGS_01539	0	0
BcGS_01540	0	0
BcGS_01541	0	0
BcGS_01542	0	0
BcGS_01543	0	0
BcGS_01544	0	0
BcGS_01545	0	0
BcGS_01546	0	0
BcGS_01547	0	0
BcGS_01548	0	0
BcGS_01549	0	0
BcGS_01550	0	0
BcGS_01551	0	0
BcGS_01552	0	0
BcGS_01553	0	0
BcGS_01554	0	0
BcGS_01555	0	0
BcGS_01556	0	0
BcGS_01557	0	0
BcGS_01558	0	0
BcGS_01559	0	0
BcGS_01560	0	0
BcGS_01561	0	0
BcGS_01562	0	0
BcGS_01563	0	0
BcGS_01564	0	0
BcGS_01565	0	0
BcGS_01566	0	0
BcGS_01568	0	0
BcGS_01569	0	0
BcGS_01570	0	0
BcGS_01571	0	0
BcGS_01572	0	0
BcGS_01573	0	0
BcGS_01574	0	0
BcGS_01575	0	0
BcGS_01576	0	0
BcGS_01577	0	0
BcGS_01578	0	0
BcGS_01579	0	0
BcGS_01580	0	0
BcGS_01581	0	0
BcGS_01582	0	0
BcGS_01583	0	0
BcGS_01584	0	0
BcGS_01585	0	0
BcGS_01586	0	0
BcGS_01587	0	0
BcGS_01588	0	0
BcGS_01589	0	0
BcGS_01590	0	0
BcGS_01591	0	0
BcGS_01592	0	0
BcGS_01593	0	0
BcGS_01594	0	0
BcGS_01595	0	0
BcGS_01596	0	0
BcGS_01597	0	0
BcGS_01598	0	0
BcGS_01599	0	0
BcGS_01600	0	0
BcGS_01601	0	0
BcGS_01602	0	0
BcGS_01603	0	0
BcGS_01604	0	0
BcGS_01605	0	0
BcGS_01606	0	0
BcGS_01607	0	0
BcGS_01608	0	0
BcGS_01609	0	0
BcGS_01610	0	0
BcGS_01611	0	0
BcGS_01612	0	0
BcGS_01613	0	0
BcGS_01614	0	0
BcGS_01615	0	0
BcGS_01616	0	0
BcGS_01617	0	0
BcGS_01618	0	0
BcGS_01619	0	0
BcGS_01620	0	0
BcGS_01621	0	0
BcGS_01622	0	0
BcGS_01623	0	0
BcGS_01624	0	0
BcGS_01625	0	0
BcGS_01626	0	0
BcGS_01627	0	0
BcGS_01628	0	0
BcGS_01629	0	0
BcGS_01630	0	0
BcGS_01631	0	0
BcGS_01632	0	0
BcGS_01633	0	0
BcGS_01634	0	0
BcGS_01635	0	0
BcGS_01636	0	0
BcGS_01637	0	0
BcGS_01638	0	0
BcGS_01639	0	0
BcGS_01640	0	0
BcGS_01641	0	0
BcGS_01642	0	0
BcGS_01643	0	0
BcGS_01644	0	0
BcGS_01645	0	0
BcGS_01646	0	0
BcGS_01647	0	0
BcGS_01648	0	0
BcGS_01649	0	0
BcGS_01650	0	0
BcGS_01651	0	0
BcGS_01652	0	0
BcGS_01653	0	0
BcGS_01654	0	0
BcGS_01655	0	0
BcGS_01656	0	0
BcGS_01657	0	0
BcGS_01658	0	0
BcGS_01659	0	0
BcGS_01661	0	0
BcGS_01662	0	0
BcGS_01663	0	0
BcGS_01664	0	0
BcGS_01665	0	0
BcGS_01666	0	0
BcGS_01667	0	0
BcGS_01668	0	0
BcGS_01669	0	0
BcGS_01670	0	0
BcGS_01671	0	0
BcGS_01672	0	0
BcGS_01673	0	0
BcGS_01674	0	0
BcGS_01675	0	0
BcGS_01676	0	0
BcGS_01677	0	0
BcGS_01678	0	0
BcGS_01679	0	0
BcGS_01680	0	0
BcGS_01681	0	0
BcGS_01682	0	0
BcGS_01683	0	0
BcGS_01684	0	0
BcGS_01685	0	0
BcGS_01686	0	0
BcGS_01687	0	0
BcGS_01688	0	0
BcGS_01689	0	0
BcGS_01690	0	0
BcGS_01691	0	0
BcGS_01692	0	0
BcGS_01694	0	0
BcGS_01695	0	0
BcGS_01696	0	0
BcGS_01697	0	0
BcGS_01698	0	0
BcGS_01699	0	0
BcGS_01700	0	0
BcGS_01701	0	0
BcGS_01702	0	0
BcGS_01703	0	0
BcGS_01704	0	0
BcGS_01705	0	0
BcGS_01706	0	0
BcGS_01707	0	0
BcGS_01708	0	0
BcGS_01709	0	0
BcGS_01710	0	0
BcGS_01711	0	0
BcGS_01712	0	0
BcGS_01713	0	0
BcGS_01714	0	0
BcGS_01715	0	0
BcGS_01716	0	0
BcGS_01717	0	0
BcGS_01718	0	0
BcGS_01719	0	0
BcGS_01720	0	0
BcGS_01721	0	0
BcGS_01722	0	0
BcGS_01723	0	0
BcGS_01724	0	0
BcGS_01725	0	0
BcGS_01726	0	0
BcGS_01727	0	0
BcGS_01728	0	0
BcGS_01729	0	0
BcGS_01730	0	0
BcGS_01731	0	0
BcGS_01732	0	0
BcGS_01733	0	0
BcGS_01734	0	0
BcGS_01735	0	0
BcGS_01736	0	0
BcGS_01737	0	0
BcGS_01738	0	0
BcGS_01739	0	0
BcGS_01740	0	0
BcGS_01741	0	0
BcGS_01742	0	0
BcGS_01743	0	0
BcGS_01744	0	0
BcGS_01745	0	0
BcGS_01746	0	0
BcGS_01747	0	0
BcGS_01748	0	0
BcGS_01749	0	0
BcGS_01750	0	0
BcGS_01751	0	0
BcGS_01752	0	0
BcGS_01753	0	0
BcGS_01754	0	0
BcGS_01755	0	0
BcGS_01756	0	0
BcGS_01757	0	0
BcGS_01758	0	0
BcGS_01759	0	0
BcGS_01760	0	0
BcGS_01761	0	0
BcGS_01762	0	0
BcGS_01763	0	0
BcGS_01764	0	0
BcGS_01765	0	0
BcGS_01766	0	0
BcGS_01767	0	0
BcGS_01768	0	0
BcGS_01769	0	0
BcGS_01770	0	0
BcGS_01771	0	0
BcGS_01772	0	0
BcGS_01773	0	0
BcGS_01774	0	0
BcGS_01775	0	0
BcGS_01776	0	0
BcGS_01777	0	0
BcGS_01778	0	0
BcGS_01779	0	0
BcGS_01780	0	0
BcGS_01781	0	0
BcGS_01782	0	0
BcGS_01783	0	0
BcGS_01784	0	0
BcGS_01785	0	0
BcGS_01786	0	0
BcGS_01787	0	0
BcGS_01788	0	0
BcGS_01789	0	0
BcGS_01790	0	0
BcGS_01791	0	0
BcGS_01792	0	0
BcGS_01793	0	0
BcGS_01794	0	0
BcGS_01795	0	0
BcGS_01796	0	0
BcGS_01797	0	0
BcGS_01798	0	0
BcGS_01799	0	0
BcGS_01800	0	0
BcGS_01801	0	0
BcGS_01802	0	0
BcGS_01803	0	0
BcGS_01804	0	0
BcGS_01805	0	0
BcGS_01806	0	0
BcGS_01807	0	0
BcGS_01808	0	0
BcGS_01809	0	0
BcGS_01810	0	0
BcGS_01811	0	0
BcGS_01812	0	0
BcGS_01813	0	0
BcGS_01814	0	0
BcGS_01815	0	0
BcGS_01816	0	0
BcGS_01817	0	0
BcGS_01818	0	0
BcGS_01819	0	0
BcGS_01820	0	0
BcGS_01821	0	0
BcGS_01822	0	0
BcGS_01823	0	0
BcGS_01824	0	0
BcGS_01825	0	0
BcGS_01826	0	0
BcGS_01827	0	0
BcGS_01828	0	0
BcGS_01829	0	0
BcGS_01830	0	0
BcGS_01831	0	0
BcGS_01832	0	0
BcGS_01833	0	0
BcGS_01834	0	0
BcGS_01835	0	0
BcGS_01836	0	0
BcGS_01837	0	0
BcGS_01838	0	0
BcGS_01839	0	0
BcGS_01840	0	0
BcGS_01841	0	0
BcGS_01842	0	0
BcGS_01843	0	0
BcGS_01844	0	0
BcGS_01845	0	0
BcGS_01846	0	0
BcGS_01847	0	0
BcGS_01848	0	0
BcGS_01849	0	0
BcGS_01850	0	0
BcGS_01851	0	0
BcGS_01852	0	0
BcGS_01853	0	0
BcGS_01854	0	0
BcGS_01855	0	0
BcGS_01856	0	0
BcGS_01857	0	0
BcGS_01858	0	0
BcGS_01859	0	0
BcGS_01860	0	0
BcGS_01861	0	0
BcGS_01862	0	0
BcGS_01863	0	0
BcGS_01864	0	0
BcGS_01865	0	0
BcGS_01866	0	0
BcGS_01867	0	0
BcGS_01868	0	0
BcGS_01869	0	0
BcGS_01870	0	0
BcGS_01871	0	0
BcGS_01872	0	0
BcGS_01873	0	0
BcGS_01874	0	0
BcGS_01875	0	0
BcGS_01876	0	0
BcGS_01877	0	0
BcGS_01878	0	0
BcGS_01879	0	0
BcGS_01880	0	0
BcGS_01881	0	0
BcGS_01882	0	0
BcGS_01883	0	0
BcGS_01884	0	0
BcGS_01885	0	0
BcGS_01886	0	0
BcGS_01887	0	0
BcGS_01888	0	0
BcGS_01889	0	0
BcGS_01890	0	0
BcGS_01891	0	0
BcGS_01892	0	0
BcGS_01893	0	0
BcGS_01894	0	0
BcGS_01895	0	0
BcGS_01896	0	0
BcGS_01897	0	0
BcGS_01898	0	0
BcGS_01899	0	0
BcGS_01900	0	0
BcGS_01901	0	0
BcGS_01902	0	0
BcGS_01903	0	0
BcGS_01904	0	0
BcGS_01905	0	0
BcGS_01906	0	0
BcGS_01907	0	0
BcGS_01908	0	0
BcGS_01909	0	0
BcGS_01910	0	0
BcGS_01911	0	0
BcGS_01912	0	0
BcGS_01913	0	0
BcGS_01914	0	0
BcGS_01915	0	0
BcGS_01916	0	0
BcGS_01917	0	0
BcGS_01918	0	0
BcGS_01919	0	0
BcGS_01920	0	0
BcGS_01921	0	0
BcGS_01922	0	0
BcGS_01923	0	0
BcGS_01924	0	0
BcGS_01925	0	0
BcGS_01926	0	0
BcGS_01927	0	0
BcGS_01928	0	0
BcGS_01929	0	0
BcGS_01930	0	0
BcGS_01931	0	0
BcGS_01932	0	0
BcGS_01933	0	0
BcGS_01934	0	0
BcGS_01935	0	0
BcGS_01936	0	0
BcGS_01937	0	0
BcGS_01938	0	0
BcGS_01939	0	0
BcGS_01940	0	0
BcGS_01941	0	0
BcGS_01942	0	0
BcGS_01943	0	0
BcGS_01944	0	0
BcGS_01945	0	0
BcGS_01946	0	0
BcGS_01947	0	0
BcGS_01948	0	0
BcGS_01949	0	0
BcGS_01950	0	0
BcGS_01951	0	0
BcGS_01952	0	0
BcGS_01953	0	0
BcGS_01954	0	0
BcGS_01955	0	0
BcGS_01956	0	0
BcGS_01957	0	0
BcGS_01958	0	0
BcGS_01959	0	0
BcGS_01960	0	0
BcGS_01962	0	0
BcGS_01963	0	0
BcGS_01964	0	0
BcGS_01965	0	0
BcGS_01966	0	0
BcGS_01967	0	0
BcGS_01968	0	0
BcGS_01969	0	0
BcGS_01970	0	0
BcGS_01972	0	0
BcGS_01973	0	0
BcGS_01974	0	0
BcGS_01975	0	0
BcGS_01976	0	0
BcGS_01977	0	0
BcGS_01978	0	0
BcGS_01979	0	0
BcGS_01980	0	0
BcGS_01981	0	0
BcGS_01982	0	0
BcGS_01983	0	0
BcGS_01984	0	0
BcGS_01985	0	0
BcGS_01986	0	0
BcGS_01987	0	0
BcGS_01988	0	0
BcGS_01989	0	0
BcGS_01990	0	0
BcGS_01991	0	0
BcGS_01992	0	0
BcGS_01993	0	0
BcGS_01994	0	0
BcGS_01995	0	0
BcGS_01996	0	0
BcGS_01997	0	0
BcGS_01998	0	0
BcGS_01999	0	0
BcGS_02000	0	0
BcGS_02001	0	0
BcGS_02002	0	0
BcGS_02003	0	0
BcGS_02004	0	0
BcGS_02005	0	0
BcGS_02006	0	0
BcGS_02007	0	0
BcGS_02008	0	0
BcGS_02009	0	0
BcGS_02010	0	0
BcGS_02011	0	0
BcGS_02012	0	0
BcGS_02013	0	0
BcGS_02014	0	0
BcGS_02015	0	0
BcGS_02016	0	0
BcGS_02017	0	0
[truncated: 60,211 more rows]

## Sheet: Table 3
Number of 21-mers created from Snf7 mapped against the entire BcAN/BcGS transcriptome
BcAN/BcGS identifier	number of 21-mer hit with no mismatch allowed per read	number of 21-mer hit with 1 mismatch allowed per read
BcAN_23675	210	210	this the number of hits againt the Snf7 transcript in the BcGS library
BcGS_33809	92	92	this the number of hits againt the Snf7 transcript in the BcAN library
BcGS_00001	0	0
BcGS_00002	0	0
BcGS_00003	0	0		BcAN= B. cockerelli adult and nymph (wholebody) transcriptome library
BcGS_00004	0	0		BcGS= B. cockerelli gut and salivary glands (from adults only) transcriptome library
BcGS_00005	0	0
BcGS_00006	0	0
BcGS_00007	0	0
BcGS_00008	0	0
BcGS_00009	0	0
BcGS_00010	0	0
BcGS_00011	0	0
BcGS_00012	0	0
BcGS_00013	0	0
BcGS_00014	0	0
BcGS_00015	0	0
BcGS_00016	0	0
BcGS_00017	0	0
BcGS_00018	0	0
BcGS_00019	0	0
BcGS_00020	0	0
BcGS_00021	0	0
BcGS_00022	0	0
BcGS_00023	0	0
BcGS_00024	0	0
BcGS_00025	0	0
BcGS_00026	0	0
BcGS_00027	0	0
BcGS_00028	0	0
BcGS_00029	0	0
BcGS_00030	0	0
BcGS_00031	0	0
BcGS_00032	0	0
BcGS_00033	0	0
BcGS_00034	0	0
BcGS_00035	0	0
BcGS_00036	0	0
BcGS_00037	0	0
BcGS_00038	0	0
BcGS_00039	0	0
BcGS_00040	0	0
BcGS_00041	0	0
BcGS_00042	0	0
BcGS_00043	0	0
BcGS_00044	0	0
BcGS_00045	0	0
BcGS_00046	0	0
BcGS_00047	0	0
BcGS_00048	0	0
BcGS_00049	0	0
BcGS_00050	0	0
BcGS_00051	0	0
BcGS_00052	0	0
BcGS_00053	0	0
BcGS_00054	0	0
BcGS_00055	0	0
BcGS_00056	0	0
BcGS_00057	0	0
BcGS_00058	0	0
BcGS_00059	0	0
BcGS_00060	0	0
BcGS_00061	0	0
BcGS_00062	0	0
BcGS_00063	0	0
BcGS_00064	0	0
BcGS_00065	0	0
BcGS_00066	0	0
BcGS_00067	0	0
BcGS_00068	0	0
BcGS_00069	0	0
BcGS_00070	0	0
BcGS_00071	0	0
BcGS_00072	0	0
BcGS_00073	0	0
BcGS_00074	0	0
BcGS_00075	0	0
BcGS_00076	0	0
BcGS_00077	0	0
BcGS_00078	0	0
BcGS_00079	0	0
BcGS_00080	0	0
BcGS_00081	0	0
BcGS_00082	0	0
BcGS_00083	0	0
BcGS_00084	0	0
BcGS_00085	0	0
BcGS_00086	0	0
BcGS_00087	0	0
BcGS_00088	0	0
BcGS_00089	0	0
BcGS_00090	0	0
BcGS_00091	0	0
BcGS_00092	0	0
BcGS_00094	0	0
BcGS_00095	0	0
BcGS_00096	0	0
BcGS_00097	0	0
BcGS_00098	0	0
BcGS_00099	0	0
BcGS_00100	0	0
BcGS_00101	0	0
BcGS_00102	0	0
BcGS_00103	0	0
BcGS_00104	0	0
BcGS_00105	0	0
BcGS_00106	0	0
BcGS_00107	0	0
BcGS_00108	0	0
BcGS_00109	0	0
BcGS_00110	0	0
BcGS_00111	0	0
BcGS_00112	0	0
BcGS_00113	0	0
BcGS_00114	0	0
BcGS_00115	0	0
BcGS_00116	0	0
BcGS_00117	0	0
BcGS_00118	0	0
BcGS_00119	0	0
BcGS_00120	0	0
BcGS_00121	0	0
BcGS_00123	0	0
BcGS_00124	0	0
BcGS_00125	0	0
BcGS_00126	0	0
BcGS_00127	0	0
BcGS_00128	0	0
BcGS_00129	0	0
BcGS_00130	0	0
BcGS_00131	0	0
BcGS_00132	0	0
BcGS_00133	0	0
BcGS_00134	0	0
BcGS_00135	0	0
BcGS_00136	0	0
BcGS_00137	0	0
BcGS_00138	0	0
BcGS_00139	0	0
BcGS_00140	0	0
BcGS_00141	0	0
BcGS_00142	0	0
BcGS_00143	0	0
BcGS_00144	0	0
BcGS_00145	0	0
BcGS_00146	0	0
BcGS_00147	0	0
BcGS_00148	0	0
BcGS_00149	0	0
BcGS_00150	0	0
BcGS_00151	0	0
BcGS_00152	0	0
BcGS_00153	0	0
BcGS_00154	0	0
BcGS_00155	0	0
BcGS_00156	0	0
BcGS_00157	0	0
BcGS_00158	0	0
BcGS_00159	0	0
BcGS_00160	0	0
BcGS_00161	0	0
BcGS_00162	0	0
BcGS_00163	0	0
BcGS_00164	0	0
BcGS_00165	0	0
BcGS_00166	0	0
BcGS_00167	0	0
BcGS_00168	0	0
BcGS_00169	0	0
BcGS_00170	0	0
BcGS_00171	0	0
BcGS_00172	0	0
BcGS_00173	0	0
BcGS_00174	0	0
BcGS_00175	0	0
BcGS_00176	0	0
BcGS_00177	0	0
BcGS_00179	0	0
BcGS_00180	0	0
BcGS_00181	0	0
BcGS_00182	0	0
BcGS_00183	0	0
BcGS_00184	0	0
BcGS_00185	0	0
BcGS_00186	0	0
BcGS_00187	0	0
BcGS_00188	0	0
BcGS_00189	0	0
BcGS_00190	0	0
BcGS_00191	0	0
BcGS_00192	0	0
BcGS_00193	0	0
BcGS_00194	0	0
BcGS_00195	0	0
BcGS_00196	0	0
BcGS_00197	0	0
BcGS_00198	0	0
BcGS_00199	0	0
BcGS_00200	0	0
BcGS_00201	0	0
BcGS_00202	0	0
BcGS_00203	0	0
BcGS_00204	0	0
BcGS_00205	0	0
BcGS_00206	0	0
BcGS_00207	0	0
BcGS_00208	0	0
BcGS_00209	0	0
BcGS_00210	0	0
BcGS_00211	0	0
BcGS_00212	0	0
BcGS_00213	0	0
BcGS_00214	0	0
BcGS_00215	0	0
BcGS_00216	0	0
BcGS_00217	0	0
BcGS_00218	0	0
BcGS_00219	0	0
BcGS_00220	0	0
BcGS_00221	0	0
BcGS_00222	0	0
BcGS_00223	0	0
BcGS_00224	0	0
BcGS_00225	0	0
BcGS_00226	0	0
BcGS_00227	0	0
BcGS_00228	0	0
BcGS_00229	0	0
BcGS_00230	0	0
BcGS_00231	0	0
BcGS_00232	0	0
BcGS_00233	0	0
BcGS_00234	0	0
BcGS_00235	0	0
BcGS_00236	0	0
BcGS_00237	0	0
BcGS_00238	0	0
BcGS_00239	0	0
BcGS_00240	0	0
BcGS_00241	0	0
BcGS_00242	0	0
BcGS_00243	0	0
BcGS_00244	0	0
BcGS_00245	0	0
BcGS_00246	0	0
BcGS_00247	0	0
BcGS_00248	0	0
BcGS_00249	0	0
BcGS_00250	0	0
BcGS_00251	0	0
BcGS_00255	0	0
BcGS_00256	0	0
BcGS_00257	0	0
BcGS_00258	0	0
BcGS_00259	0	0
BcGS_00260	0	0
BcGS_00261	0	0
BcGS_00262	0	0
BcGS_00263	0	0
BcGS_00264	0	0
BcGS_00265	0	0
BcGS_00266	0	0
BcGS_00267	0	0
BcGS_00268	0	0
BcGS_00269	0	0
BcGS_00270	0	0
BcGS_00271	0	0
BcGS_00272	0	0
BcGS_00273	0	0
BcGS_00274	0	0
BcGS_00275	0	0
BcGS_00276	0	0
BcGS_00277	0	0
BcGS_00278	0	0
BcGS_00279	0	0
BcGS_00280	0	0
BcGS_00281	0	0
BcGS_00282	0	0
BcGS_00283	0	0
BcGS_00284	0	0
BcGS_00285	0	0
BcGS_00286	0	0
BcGS_00287	0	0
BcGS_00288	0	0
BcGS_00289	0	0
BcGS_00291	0	0
BcGS_00292	0	0
BcGS_00293	0	0
BcGS_00294	0	0
BcGS_00295	0	0
BcGS_00296	0	0
BcGS_00297	0	0
BcGS_00298	0	0
BcGS_00299	0	0
BcGS_00300	0	0
BcGS_00301	0	0
BcGS_00302	0	0
BcGS_00303	0	0
BcGS_00304	0	0
BcGS_00305	0	0
BcGS_00306	0	0
BcGS_00307	0	0
BcGS_00308	0	0
BcGS_00309	0	0
BcGS_00310	0	0
BcGS_00311	0	0
BcGS_00312	0	0
BcGS_00313	0	0
BcGS_00314	0	0
BcGS_00315	0	0
BcGS_00316	0	0
BcGS_00317	0	0
BcGS_00318	0	0
BcGS_00319	0	0
BcGS_00320	0	0
BcGS_00321	0	0
BcGS_00322	0	0
BcGS_00323	0	0
BcGS_00324	0	0
BcGS_00325	0	0
BcGS_00326	0	0
BcGS_00327	0	0
BcGS_00328	0	0
BcGS_00329	0	0
BcGS_00330	0	0
BcGS_00331	0	0
BcGS_00332	0	0
BcGS_00333	0	0
BcGS_00334	0	0
BcGS_00335	0	0
BcGS_00336	0	0
BcGS_00337	0	0
BcGS_00338	0	0
BcGS_00339	0	0
BcGS_00340	0	0
BcGS_00341	0	0
BcGS_00342	0	0
BcGS_00343	0	0
BcGS_00344	0	0
BcGS_00345	0	0
BcGS_00346	0	0
BcGS_00347	0	0
BcGS_00348	0	0
BcGS_00349	0	0
BcGS_00350	0	0
BcGS_00351	0	0
BcGS_00352	0	0
BcGS_00353	0	0
BcGS_00354	0	0
BcGS_00355	0	0
BcGS_00356	0	0
BcGS_00357	0	0
BcGS_00358	0	0
BcGS_00359	0	0
BcGS_00360	0	0
BcGS_00361	0	0
BcGS_00362	0	0
BcGS_00363	0	0
BcGS_00364	0	0
BcGS_00365	0	0
BcGS_00366	0	0
BcGS_00367	0	0
BcGS_00368	0	0
BcGS_00369	0	0
BcGS_00370	0	0
BcGS_00371	0	0
BcGS_00372	0	0
BcGS_00373	0	0
BcGS_00374	0	0
BcGS_00375	0	0
BcGS_00376	0	0
BcGS_00377	0	0
BcGS_00378	0	0
BcGS_00379	0	0
BcGS_00380	0	0
BcGS_00381	0	0
BcGS_00382	0	0
BcGS_00383	0	0
BcGS_00384	0	0
BcGS_00385	0	0
BcGS_00386	0	0
BcGS_00387	0	0
BcGS_00388	0	0
BcGS_00389	0	0
BcGS_00390	0	0
BcGS_00391	0	0
BcGS_00392	0	0
BcGS_00393	0	0
BcGS_00394	0	0
BcGS_00395	0	0
BcGS_00396	0	0
BcGS_00397	0	0
BcGS_00398	0	0
BcGS_00399	0	0
BcGS_00400	0	0
BcGS_00401	0	0
BcGS_00402	0	0
BcGS_00403	0	0
BcGS_00404	0	0
BcGS_00405	0	0
BcGS_00406	0	0
BcGS_00407	0	0
BcGS_00408	0	0
BcGS_00409	0	0
BcGS_00410	0	0
BcGS_00411	0	0
BcGS_00412	0	0
BcGS_00413	0	0
BcGS_00414	0	0
BcGS_00415	0	0
BcGS_00416	0	0
BcGS_00417	0	0
BcGS_00418	0	0
BcGS_00419	0	0
BcGS_00420	0	0
BcGS_00421	0	0
BcGS_00422	0	0
BcGS_00423	0	0
BcGS_00424	0	0
BcGS_00425	0	0
BcGS_00426	0	0
BcGS_00427	0	0
BcGS_00428	0	0
BcGS_00429	0	0
BcGS_00430	0	0
BcGS_00431	0	0
BcGS_00432	0	0
BcGS_00433	0	0
BcGS_00434	0	0
BcGS_00435	0	0
BcGS_00436	0	0
BcGS_00437	0	0
BcGS_00438	0	0
BcGS_00439	0	0
BcGS_00440	0	0
BcGS_00441	0	0
BcGS_00442	0	0
BcGS_00443	0	0
BcGS_00444	0	0
BcGS_00445	0	0
BcGS_00446	0	0
BcGS_00447	0	0
BcGS_00448	0	0
BcGS_00449	0	0
BcGS_00450	0	0
BcGS_00451	0	0
BcGS_00452	0	0
BcGS_00453	0	0
BcGS_00454	0	0
BcGS_00455	0	0
BcGS_00456	0	0
BcGS_00457	0	0
BcGS_00458	0	0
BcGS_00459	0	0
BcGS_00460	0	0
BcGS_00461	0	0
BcGS_00462	0	0
BcGS_00463	0	0
BcGS_00464	0	0
BcGS_00465	0	0
BcGS_00466	0	0
BcGS_00467	0	0
BcGS_00468	0	0
BcGS_00469	0	0
BcGS_00470	0	0
BcGS_00471	0	0
BcGS_00472	0	0
BcGS_00473	0	0
BcGS_00474	0	0
BcGS_00475	0	0
BcGS_00476	0	0
BcGS_00477	0	0
BcGS_00478	0	0
BcGS_00479	0	0
BcGS_00480	0	0
BcGS_00481	0	0
BcGS_00482	0	0
BcGS_00483	0	0
BcGS_00484	0	0
BcGS_00485	0	0
BcGS_00486	0	0
BcGS_00487	0	0
BcGS_00488	0	0
BcGS_00489	0	0
BcGS_00490	0	0
BcGS_00491	0	0
BcGS_00492	0	0
BcGS_00493	0	0
BcGS_00494	0	0
BcGS_00495	0	0
BcGS_00496	0	0
BcGS_00497	0	0
BcGS_00498	0	0
BcGS_00499	0	0
BcGS_00500	0	0
BcGS_00501	0	0
BcGS_00502	0	0
BcGS_00503	0	0
BcGS_00504	0	0
BcGS_00505	0	0
BcGS_00506	0	0
BcGS_00507	0	0
BcGS_00508	0	0
BcGS_00509	0	0
BcGS_00510	0	0
BcGS_00511	0	0
BcGS_00512	0	0
BcGS_00513	0	0
BcGS_00514	0	0
BcGS_00515	0	0
BcGS_00516	0	0
BcGS_00517	0	0
BcGS_00518	0	0
BcGS_00519	0	0
BcGS_00520	0	0
BcGS_00521	0	0
BcGS_00522	0	0
BcGS_00523	0	0
BcGS_00524	0	0
BcGS_00525	0	0
BcGS_00526	0	0
BcGS_00527	0	0
BcGS_00528	0	0
BcGS_00529	0	0
BcGS_00530	0	0
BcGS_00531	0	0
BcGS_00532	0	0
BcGS_00533	0	0
BcGS_00534	0	0
BcGS_00535	0	0
BcGS_00536	0	0
BcGS_00537	0	0
BcGS_00538	0	0
BcGS_00539	0	0
BcGS_00541	0	0
BcGS_00542	0	0
BcGS_00543	0	0
BcGS_00544	0	0
BcGS_00545	0	0
BcGS_00546	0	0
BcGS_00547	0	0
BcGS_00548	0	0
BcGS_00549	0	0
BcGS_00550	0	0
BcGS_00551	0	0
BcGS_00552	0	0
BcGS_00553	0	0
BcGS_00554	0	0
BcGS_00555	0	0
BcGS_00556	0	0
BcGS_00557	0	0
BcGS_00558	0	0
BcGS_00559	0	0
BcGS_00560	0	0
BcGS_00561	0	0
BcGS_00562	0	0
BcGS_00563	0	0
BcGS_00564	0	0
BcGS_00565	0	0
BcGS_00567	0	0
BcGS_00568	0	0
BcGS_00569	0	0
BcGS_00570	0	0
BcGS_00571	0	0
BcGS_00572	0	0
BcGS_00573	0	0
BcGS_00574	0	0
BcGS_00575	0	0
BcGS_00576	0	0
BcGS_00577	0	0
BcGS_00578	0	0
BcGS_00579	0	0
BcGS_00580	0	0
BcGS_00581	0	0
BcGS_00582	0	0
BcGS_00583	0	0
BcGS_00584	0	0
BcGS_00585	0	0
BcGS_00586	0	0
BcGS_00587	0	0
BcGS_00588	0	0
BcGS_00589	0	0
BcGS_00590	0	0
BcGS_00591	0	0
BcGS_00592	0	0
BcGS_00593	0	0
BcGS_00594	0	0
BcGS_00595	0	0
BcGS_00596	0	0
BcGS_00597	0	0
BcGS_00598	0	0
BcGS_00599	0	0
BcGS_00600	0	0
BcGS_00601	0	0
BcGS_00602	0	0
BcGS_00603	0	0
BcGS_00604	0	0
BcGS_00605	0	0
BcGS_00606	0	0
BcGS_00607	0	0
BcGS_00608	0	0
BcGS_00609	0	0
BcGS_00610	0	0
BcGS_00611	0	0
BcGS_00612	0	0
BcGS_00613	0	0
BcGS_00614	0	0
BcGS_00615	0	0
BcGS_00616	0	0
BcGS_00617	0	0
BcGS_00618	0	0
BcGS_00619	0	0
BcGS_00620	0	0
BcGS_00621	0	0
BcGS_00622	0	0
BcGS_00623	0	0
BcGS_00624	0	0
BcGS_00625	0	0
BcGS_00626	0	0
BcGS_00627	0	0
BcGS_00628	0	0
BcGS_00629	0	0
BcGS_00630	0	0
BcGS_00631	0	0
BcGS_00632	0	0
BcGS_00633	0	0
BcGS_00634	0	0
BcGS_00635	0	0
BcGS_00636	0	0
BcGS_00637	0	0
BcGS_00638	0	0
BcGS_00639	0	0
BcGS_00641	0	0
BcGS_00642	0	0
BcGS_00643	0	0
BcGS_00644	0	0
BcGS_00645	0	0
BcGS_00646	0	0
BcGS_00647	0	0
BcGS_00648	0	0
BcGS_00649	0	0
BcGS_00650	0	0
BcGS_00651	0	0
BcGS_00652	0	0
BcGS_00653	0	0
BcGS_00654	0	0
BcGS_00655	0	0
BcGS_00656	0	0
BcGS_00657	0	0
BcGS_00658	0	0
BcGS_00659	0	0
BcGS_00660	0	0
BcGS_00661	0	0
BcGS_00662	0	0
BcGS_00663	0	0
BcGS_00664	0	0
BcGS_00665	0	0
BcGS_00666	0	0
BcGS_00667	0	0
BcGS_00668	0	0
BcGS_00669	0	0
BcGS_00670	0	0
BcGS_00671	0	0
BcGS_00672	0	0
BcGS_00673	0	0
BcGS_00674	0	0
BcGS_00675	0	0
BcGS_00676	0	0
BcGS_00677	0	0
BcGS_00678	0	0
BcGS_00679	0	0
BcGS_00680	0	0
BcGS_00681	0	0
BcGS_00682	0	0
BcGS_00683	0	0
BcGS_00685	0	0
BcGS_00686	0	0
BcGS_00687	0	0
BcGS_00688	0	0
BcGS_00689	0	0
BcGS_00690	0	0
BcGS_00691	0	0
BcGS_00692	0	0
BcGS_00693	0	0
BcGS_00694	0	0
BcGS_00695	0	0
BcGS_00696	0	0
BcGS_00697	0	0
BcGS_00698	0	0
BcGS_00699	0	0
BcGS_00700	0	0
BcGS_00701	0	0
BcGS_00702	0	0
BcGS_00703	0	0
BcGS_00704	0	0
BcGS_00705	0	0
BcGS_00706	0	0
BcGS_00707	0	0
BcGS_00708	0	0
BcGS_00709	0	0
BcGS_00710	0	0
BcGS_00711	0	0
BcGS_00712	0	0
BcGS_00713	0	0
BcGS_00714	0	0
BcGS_00715	0	0
BcGS_00716	0	0
BcGS_00717	0	0
BcGS_00718	0	0
BcGS_00719	0	0
BcGS_00720	0	0
BcGS_00721	0	0
BcGS_00722	0	0
BcGS_00723	0	0
BcGS_00724	0	0
BcGS_00725	0	0
BcGS_00726	0	0
BcGS_00727	0	0
BcGS_00728	0	0
BcGS_00729	0	0
BcGS_00730	0	0
BcGS_00731	0	0
BcGS_00732	0	0
BcGS_00733	0	0
BcGS_00734	0	0
BcGS_00735	0	0
BcGS_00736	0	0
BcGS_00737	0	0
BcGS_00738	0	0
BcGS_00739	0	0
BcGS_00740	0	0
BcGS_00741	0	0
BcGS_00742	0	0
BcGS_00743	0	0
BcGS_00744	0	0
BcGS_00745	0	0
BcGS_00746	0	0
BcGS_00747	0	0
BcGS_00748	0	0
BcGS_00749	0	0
BcGS_00750	0	0
BcGS_00751	0	0
BcGS_00752	0	0
BcGS_00753	0	0
BcGS_00754	0	0
BcGS_00755	0	0
BcGS_00756	0	0
BcGS_00757	0	0
BcGS_00758	0	0
BcGS_00759	0	0
BcGS_00760	0	0
BcGS_00761	0	0
BcGS_00762	0	0
BcGS_00763	0	0
BcGS_00764	0	0
BcGS_00765	0	0
BcGS_00766	0	0
BcGS_00767	0	0
BcGS_00768	0	0
BcGS_00769	0	0
BcGS_00770	0	0
BcGS_00771	0	0
BcGS_00772	0	0
BcGS_00773	0	0
BcGS_00774	0	0
BcGS_00775	0	0
BcGS_00776	0	0
BcGS_00777	0	0
BcGS_00778	0	0
BcGS_00779	0	0
BcGS_00780	0	0
BcGS_00781	0	0
BcGS_00782	0	0
BcGS_00783	0	0
BcGS_00784	0	0
BcGS_00785	0	0
BcGS_00786	0	0
BcGS_00787	0	0
BcGS_00788	0	0
BcGS_00789	0	0
BcGS_00790	0	0
BcGS_00791	0	0
BcGS_00792	0	0
BcGS_00793	0	0
BcGS_00794	0	0
BcGS_00795	0	0
BcGS_00796	0	0
BcGS_00797	0	0
BcGS_00798	0	0
BcGS_00799	0	0
BcGS_00800	0	0
BcGS_00801	0	0
BcGS_00802	0	0
BcGS_00803	0	0
BcGS_00804	0	0
BcGS_00805	0	0
BcGS_00806	0	0
BcGS_00807	0	0
BcGS_00808	0	0
BcGS_00809	0	0
BcGS_00810	0	0
BcGS_00811	0	0
BcGS_00812	0	0
BcGS_00813	0	0
BcGS_00814	0	0
BcGS_00815	0	0
BcGS_00816	0	0
BcGS_00817	0	0
BcGS_00818	0	0
BcGS_00819	0	0
BcGS_00820	0	0
BcGS_00821	0	0
BcGS_00822	0	0
BcGS_00823	0	0
BcGS_00824	0	0
BcGS_00825	0	0
BcGS_00826	0	0
BcGS_00827	0	0
BcGS_00828	0	0
BcGS_00829	0	0
BcGS_00830	0	0
BcGS_00831	0	0
BcGS_00832	0	0
BcGS_00833	0	0
BcGS_00834	0	0
BcGS_00835	0	0
BcGS_00836	0	0
BcGS_00837	0	0
BcGS_00838	0	0
BcGS_00839	0	0
BcGS_00840	0	0
BcGS_00841	0	0
BcGS_00842	0	0
BcGS_00843	0	0
BcGS_00844	0	0
BcGS_00845	0	0
BcGS_00846	0	0
BcGS_00848	0	0
BcGS_00849	0	0
BcGS_00850	0	0
BcGS_00851	0	0
BcGS_00852	0	0
BcGS_00853	0	0
BcGS_00854	0	0
BcGS_00855	0	0
BcGS_00856	0	0
BcGS_00857	0	0
BcGS_00858	0	0
BcGS_00859	0	0
BcGS_00860	0	0
BcGS_00861	0	0
BcGS_00862	0	0
BcGS_00863	0	0
BcGS_00864	0	0
BcGS_00865	0	0
BcGS_00866	0	0
BcGS_00867	0	0
BcGS_00868	0	0
BcGS_00869	0	0
BcGS_00870	0	0
BcGS_00871	0	0
BcGS_00872	0	0
BcGS_00873	0	0
BcGS_00874	0	0
BcGS_00875	0	0
BcGS_00876	0	0
BcGS_00877	0	0
BcGS_00878	0	0
BcGS_00879	0	0
BcGS_00880	0	0
BcGS_00881	0	0
BcGS_00882	0	0
BcGS_00883	0	0
BcGS_00884	0	0
BcGS_00885	0	0
BcGS_00886	0	0
BcGS_00887	0	0
BcGS_00888	0	0
BcGS_00889	0	0
BcGS_00890	0	0
BcGS_00891	0	0
BcGS_00892	0	0
BcGS_00893	0	0
BcGS_00894	0	0
BcGS_00895	0	0
BcGS_00896	0	0
BcGS_00897	0	0
BcGS_00898	0	0
BcGS_00899	0	0
BcGS_00900	0	0
BcGS_00901	0	0
BcGS_00902	0	0
BcGS_00903	0	0
BcGS_00904	0	0
BcGS_00905	0	0
BcGS_00906	0	0
BcGS_00907	0	0
BcGS_00908	0	0
BcGS_00909	0	0
BcGS_00910	0	0
BcGS_00911	0	0
BcGS_00912	0	0
BcGS_00913	0	0
BcGS_00914	0	0
BcGS_00915	0	0
BcGS_00916	0	0
BcGS_00917	0	0
BcGS_00918	0	0
BcGS_00919	0	0
BcGS_00920	0	0
BcGS_00921	0	0
BcGS_00922	0	0
BcGS_00923	0	0
BcGS_00924	0	0
BcGS_00925	0	0
BcGS_00926	0	0
BcGS_00927	0	0
BcGS_00928	0	0
BcGS_00929	0	0
BcGS_00930	0	0
BcGS_00931	0	0
BcGS_00932	0	0
BcGS_00933	0	0
BcGS_00934	0	0
BcGS_00935	0	0
BcGS_00936	0	0
BcGS_00937	0	0
BcGS_00938	0	0
BcGS_00939	0	0
BcGS_00940	0	0
BcGS_00941	0	0
BcGS_00942	0	0
BcGS_00943	0	0
BcGS_00944	0	0
BcGS_00945	0	0
BcGS_00946	0	0
BcGS_00947	0	0
BcGS_00948	0	0
BcGS_00949	0	0
BcGS_00950	0	0
BcGS_00951	0	0
BcGS_00952	0	0
BcGS_00953	0	0
BcGS_00954	0	0
BcGS_00955	0	0
BcGS_00956	0	0
BcGS_00957	0	0
BcGS_00958	0	0
BcGS_00959	0	0
BcGS_00960	0	0
BcGS_00961	0	0
BcGS_00962	0	0
BcGS_00963	0	0
BcGS_00964	0	0
BcGS_00965	0	0
BcGS_00966	0	0
BcGS_00967	0	0
BcGS_00968	0	0
BcGS_00969	0	0
BcGS_00970	0	0
BcGS_00971	0	0
BcGS_00972	0	0
BcGS_00973	0	0
BcGS_00974	0	0
BcGS_00975	0	0
BcGS_00976	0	0
BcGS_00977	0	0
BcGS_00978	0	0
BcGS_00979	0	0
BcGS_00980	0	0
BcGS_00981	0	0
BcGS_00982	0	0
BcGS_00983	0	0
BcGS_00984	0	0
BcGS_00985	0	0
BcGS_00986	0	0
BcGS_00987	0	0
BcGS_00988	0	0
BcGS_00989	0	0
BcGS_00990	0	0
BcGS_00991	0	0
BcGS_00992	0	0
BcGS_00993	0	0
BcGS_00994	0	0
BcGS_00995	0	0
BcGS_00996	0	0
BcGS_00997	0	0
BcGS_00998	0	0
BcGS_00999	0	0
BcGS_01000	0	0
BcGS_01001	0	0
BcGS_01002	0	0
BcGS_01003	0	0
BcGS_01004	0	0
BcGS_01005	0	0
BcGS_01006	0	0
BcGS_01007	0	0
BcGS_01008	0	0
BcGS_01009	0	0
BcGS_01010	0	0
BcGS_01011	0	0
BcGS_01012	0	0
BcGS_01013	0	0
BcGS_01014	0	0
BcGS_01015	0	0
BcGS_01016	0	0
BcGS_01017	0	0
BcGS_01018	0	0
BcGS_01019	0	0
BcGS_01020	0	0
BcGS_01021	0	0
BcGS_01022	0	0
BcGS_01023	0	0
BcGS_01024	0	0
BcGS_01025	0	0
BcGS_01026	0	0
BcGS_01027	0	0
BcGS_01028	0	0
BcGS_01029	0	0
BcGS_01030	0	0
BcGS_01031	0	0
BcGS_01032	0	0
BcGS_01033	0	0
BcGS_01034	0	0
BcGS_01035	0	0
BcGS_01036	0	0
BcGS_01037	0	0
BcGS_01038	0	0
BcGS_01039	0	0
BcGS_01040	0	0
BcGS_01041	0	0
BcGS_01042	0	0
BcGS_01043	0	0
BcGS_01044	0	0
BcGS_01045	0	0
BcGS_01046	0	0
BcGS_01047	0	0
BcGS_01048	0	0
BcGS_01049	0	0
BcGS_01050	0	0
BcGS_01051	0	0
BcGS_01052	0	0
BcGS_01053	0	0
BcGS_01054	0	0
BcGS_01055	0	0
BcGS_01056	0	0
BcGS_01057	0	0
BcGS_01058	0	0
BcGS_01059	0	0
BcGS_01060	0	0
BcGS_01061	0	0
BcGS_01062	0	0
BcGS_01063	0	0
BcGS_01064	0	0
BcGS_01065	0	0
BcGS_01066	0	0
BcGS_01067	0	0
BcGS_01068	0	0
BcGS_01069	0	0
BcGS_01070	0	0
BcGS_01071	0	0
BcGS_01072	0	0
BcGS_01073	0	0
BcGS_01074	0	0
BcGS_01075	0	0
BcGS_01076	0	0
BcGS_01077	0	0
BcGS_01078	0	0
BcGS_01080	0	0
BcGS_01081	0	0
BcGS_01082	0	0
BcGS_01083	0	0
BcGS_01084	0	0
BcGS_01085	0	0
BcGS_01086	0	0
BcGS_01087	0	0
BcGS_01088	0	0
BcGS_01089	0	0
BcGS_01090	0	0
BcGS_01091	0	0
BcGS_01092	0	0
BcGS_01093	0	0
BcGS_01094	0	0
BcGS_01095	0	0
BcGS_01096	0	0
BcGS_01097	0	0
BcGS_01098	0	0
BcGS_01099	0	0
BcGS_01100	0	0
BcGS_01101	0	0
BcGS_01102	0	0
BcGS_01103	0	0
BcGS_01104	0	0
BcGS_01105	0	0
BcGS_01106	0	0
BcGS_01107	0	0
BcGS_01108	0	0
BcGS_01109	0	0
BcGS_01110	0	0
BcGS_01111	0	0
BcGS_01112	0	0
BcGS_01113	0	0
BcGS_01114	0	0
BcGS_01115	0	0
BcGS_01116	0	0
BcGS_01117	0	0
BcGS_01118	0	0
BcGS_01119	0	0
BcGS_01120	0	0
BcGS_01121	0	0
BcGS_01122	0	0
BcGS_01123	0	0
BcGS_01124	0	0
BcGS_01125	0	0
BcGS_01126	0	0
BcGS_01127	0	0
BcGS_01128	0	0
BcGS_01129	0	0
BcGS_01130	0	0
BcGS_01131	0	0
BcGS_01132	0	0
BcGS_01133	0	0
BcGS_01134	0	0
BcGS_01135	0	0
BcGS_01136	0	0
BcGS_01137	0	0
BcGS_01138	0	0
BcGS_01139	0	0
BcGS_01140	0	0
BcGS_01141	0	0
BcGS_01142	0	0
BcGS_01143	0	0
BcGS_01144	0	0
BcGS_01145	0	0
BcGS_01146	0	0
BcGS_01147	0	0
BcGS_01148	0	0
BcGS_01149	0	0
BcGS_01150	0	0
BcGS_01151	0	0
BcGS_01152	0	0
BcGS_01153	0	0
BcGS_01154	0	0
BcGS_01155	0	0
BcGS_01156	0	0
BcGS_01157	0	0
BcGS_01158	0	0
BcGS_01159	0	0
BcGS_01160	0	0
BcGS_01161	0	0
BcGS_01162	0	0
BcGS_01163	0	0
BcGS_01164	0	0
BcGS_01165	0	0
BcGS_01166	0	0
BcGS_01167	0	0
BcGS_01169	0	0
BcGS_01170	0	0
BcGS_01171	0	0
BcGS_01172	0	0
BcGS_01173	0	0
BcGS_01174	0	0
BcGS_01175	0	0
BcGS_01176	0	0
BcGS_01177	0	0
BcGS_01178	0	0
BcGS_01179	0	0
BcGS_01180	0	0
BcGS_01181	0	0
BcGS_01182	0	0
BcGS_01183	0	0
BcGS_01184	0	0
BcGS_01185	0	0
BcGS_01186	0	0
BcGS_01187	0	0
BcGS_01188	0	0
BcGS_01189	0	0
BcGS_01190	0	0
BcGS_01191	0	0
BcGS_01192	0	0
BcGS_01193	0	0
BcGS_01194	0	0
BcGS_01195	0	0
BcGS_01196	0	0
BcGS_01197	0	0
BcGS_01198	0	0
BcGS_01199	0	0
BcGS_01200	0	0
BcGS_01201	0	0
BcGS_01202	0	0
BcGS_01203	0	0
BcGS_01204	0	0
BcGS_01205	0	0
BcGS_01206	0	0
BcGS_01207	0	0
BcGS_01208	0	0
BcGS_01209	0	0
BcGS_01210	0	0
BcGS_01211	0	0
BcGS_01212	0	0
BcGS_01213	0	0
BcGS_01214	0	0
BcGS_01215	0	0
BcGS_01216	0	0
BcGS_01217	0	0
BcGS_01218	0	0
BcGS_01219	0	0
BcGS_01220	0	0
BcGS_01221	0	0
BcGS_01222	0	0
BcGS_01223	0	0
BcGS_01224	0	0
BcGS_01225	0	0
BcGS_01226	0	0
BcGS_01227	0	0
BcGS_01228	0	0
BcGS_01229	0	0
BcGS_01230	0	0
BcGS_01231	0	0
BcGS_01232	0	0
BcGS_01233	0	0
BcGS_01234	0	0
BcGS_01235	0	0
BcGS_01236	0	0
BcGS_01237	0	0
BcGS_01238	0	0
BcGS_01239	0	0
BcGS_01240	0	0
BcGS_01241	0	0
BcGS_01242	0	0
BcGS_01243	0	0
BcGS_01244	0	0
BcGS_01245	0	0
BcGS_01246	0	0
BcGS_01247	0	0
BcGS_01248	0	0
BcGS_01249	0	0
BcGS_01250	0	0
BcGS_01251	0	0
BcGS_01252	0	0
BcGS_01253	0	0
BcGS_01254	0	0
BcGS_01255	0	0
BcGS_01256	0	0
BcGS_01257	0	0
BcGS_01258	0	0
BcGS_01259	0	0
BcGS_01260	0	0
BcGS_01261	0	0
BcGS_01262	0	0
BcGS_01263	0	0
BcGS_01264	0	0
BcGS_01265	0	0
BcGS_01266	0	0
BcGS_01267	0	0
BcGS_01268	0	0
BcGS_01269	0	0
BcGS_01270	0	0
BcGS_01272	0	0
BcGS_01273	0	0
BcGS_01274	0	0
BcGS_01275	0	0
BcGS_01276	0	0
BcGS_01277	0	0
BcGS_01278	0	0
BcGS_01279	0	0
BcGS_01280	0	0
BcGS_01281	0	0
BcGS_01282	0	0
BcGS_01283	0	0
BcGS_01284	0	0
BcGS_01285	0	0
BcGS_01286	0	0
BcGS_01287	0	0
BcGS_01288	0	0
BcGS_01289	0	0
BcGS_01290	0	0
BcGS_01291	0	0
BcGS_01292	0	0
BcGS_01293	0	0
BcGS_01294	0	0
BcGS_01295	0	0
BcGS_01296	0	0
BcGS_01297	0	0
BcGS_01298	0	0
BcGS_01299	0	0
BcGS_01300	0	0
BcGS_01301	0	0
BcGS_01302	0	0
BcGS_01303	0	0
BcGS_01304	0	0
BcGS_01305	0	0
BcGS_01306	0	0
BcGS_01307	0	0
BcGS_01308	0	0
BcGS_01309	0	0
BcGS_01310	0	0
BcGS_01311	0	0
BcGS_01312	0	0
BcGS_01313	0	0
BcGS_01314	0	0
BcGS_01315	0	0
BcGS_01316	0	0
BcGS_01317	0	0
BcGS_01318	0	0
BcGS_01319	0	0
BcGS_01320	0	0
BcGS_01321	0	0
BcGS_01322	0	0
BcGS_01323	0	0
BcGS_01324	0	0
BcGS_01325	0	0
BcGS_01326	0	0
BcGS_01327	0	0
BcGS_01328	0	0
BcGS_01329	0	0
BcGS_01330	0	0
BcGS_01331	0	0
BcGS_01332	0	0
BcGS_01333	0	0
BcGS_01334	0	0
BcGS_01335	0	0
BcGS_01336	0	0
BcGS_01337	0	0
BcGS_01338	0	0
BcGS_01339	0	0
BcGS_01340	0	0
BcGS_01341	0	0
BcGS_01342	0	0
BcGS_01343	0	0
BcGS_01344	0	0
BcGS_01345	0	0
BcGS_01346	0	0
BcGS_01347	0	0
BcGS_01348	0	0
BcGS_01349	0	0
BcGS_01350	0	0
BcGS_01351	0	0
BcGS_01352	0	0
BcGS_01353	0	0
BcGS_01354	0	0
BcGS_01355	0	0
BcGS_01356	0	0
BcGS_01357	0	0
BcGS_01358	0	0
BcGS_01359	0	0
BcGS_01360	0	0
BcGS_01361	0	0
BcGS_01362	0	0
BcGS_01363	0	0
BcGS_01364	0	0
BcGS_01365	0	0
BcGS_01366	0	0
BcGS_01367	0	0
BcGS_01368	0	0
BcGS_01369	0	0
BcGS_01370	0	0
BcGS_01371	0	0
BcGS_01372	0	0
BcGS_01373	0	0
BcGS_01374	0	0
BcGS_01375	0	0
BcGS_01376	0	0
BcGS_01377	0	0
BcGS_01378	0	0
BcGS_01379	0	0
BcGS_01380	0	0
BcGS_01381	0	0
BcGS_01382	0	0
BcGS_01383	0	0
BcGS_01384	0	0
BcGS_01385	0	0
BcGS_01386	0	0
BcGS_01387	0	0
BcGS_01388	0	0
BcGS_01389	0	0
BcGS_01390	0	0
BcGS_01391	0	0
BcGS_01392	0	0
BcGS_01393	0	0
BcGS_01394	0	0
BcGS_01395	0	0
BcGS_01396	0	0
BcGS_01397	0	0
BcGS_01398	0	0
BcGS_01399	0	0
BcGS_01400	0	0
BcGS_01401	0	0
BcGS_01402	0	0
BcGS_01403	0	0
BcGS_01404	0	0
BcGS_01405	0	0
BcGS_01406	0	0
BcGS_01407	0	0
BcGS_01408	0	0
BcGS_01409	0	0
BcGS_01410	0	0
BcGS_01411	0	0
BcGS_01412	0	0
BcGS_01413	0	0
BcGS_01414	0	0
BcGS_01415	0	0
BcGS_01416	0	0
BcGS_01417	0	0
BcGS_01418	0	0
BcGS_01419	0	0
BcGS_01420	0	0
BcGS_01421	0	0
BcGS_01422	0	0
BcGS_01423	0	0
BcGS_01424	0	0
BcGS_01425	0	0
BcGS_01426	0	0
BcGS_01427	0	0
BcGS_01428	0	0
BcGS_01429	0	0
BcGS_01430	0	0
BcGS_01431	0	0
BcGS_01432	0	0
BcGS_01433	0	0
BcGS_01434	0	0
BcGS_01435	0	0
BcGS_01436	0	0
BcGS_01437	0	0
BcGS_01438	0	0
BcGS_01439	0	0
BcGS_01440	0	0
BcGS_01441	0	0
BcGS_01442	0	0
BcGS_01443	0	0
BcGS_01444	0	0
BcGS_01445	0	0
BcGS_01446	0	0
BcGS_01447	0	0
BcGS_01448	0	0
BcGS_01449	0	0
BcGS_01450	0	0
BcGS_01451	0	0
BcGS_01452	0	0
BcGS_01453	0	0
BcGS_01454	0	0
BcGS_01455	0	0
BcGS_01456	0	0
BcGS_01457	0	0
BcGS_01458	0	0
BcGS_01459	0	0
BcGS_01460	0	0
BcGS_01461	0	0
BcGS_01462	0	0
BcGS_01463	0	0
BcGS_01464	0	0
BcGS_01465	0	0
BcGS_01466	0	0
BcGS_01467	0	0
BcGS_01468	0	0
BcGS_01469	0	0
BcGS_01470	0	0
BcGS_01471	0	0
BcGS_01472	0	0
BcGS_01473	0	0
BcGS_01474	0	0
BcGS_01475	0	0
BcGS_01476	0	0
BcGS_01477	0	0
BcGS_01478	0	0
BcGS_01479	0	0
BcGS_01480	0	0
BcGS_01481	0	0
BcGS_01482	0	0
BcGS_01483	0	0
BcGS_01484	0	0
BcGS_01485	0	0
BcGS_01486	0	0
BcGS_01487	0	0
BcGS_01488	0	0
BcGS_01489	0	0
BcGS_01490	0	0
BcGS_01491	0	0
BcGS_01492	0	0
BcGS_01493	0	0
BcGS_01494	0	0
BcGS_01495	0	0
BcGS_01496	0	0
BcGS_01497	0	0
BcGS_01498	0	0
BcGS_01499	0	0
BcGS_01500	0	0
BcGS_01501	0	0
BcGS_01502	0	0
BcGS_01503	0	0
BcGS_01504	0	0
BcGS_01505	0	0
BcGS_01506	0	0
BcGS_01507	0	0
BcGS_01508	0	0
BcGS_01509	0	0
BcGS_01511	0	0
BcGS_01512	0	0
BcGS_01513	0	0
BcGS_01514	0	0
BcGS_01515	0	0
BcGS_01516	0	0
BcGS_01517	0	0
BcGS_01518	0	0
BcGS_01519	0	0
BcGS_01520	0	0
BcGS_01521	0	0
BcGS_01522	0	0
BcGS_01523	0	0
BcGS_01524	0	0
BcGS_01525	0	0
BcGS_01526	0	0
BcGS_01527	0	0
BcGS_01528	0	0
BcGS_01529	0	0
BcGS_01530	0	0
BcGS_01531	0	0
BcGS_01532	0	0
BcGS_01533	0	0
BcGS_01534	0	0
BcGS_01535	0	0
BcGS_01536	0	0
BcGS_01537	0	0
BcGS_01538	0	0
BcGS_01539	0	0
BcGS_01540	0	0
BcGS_01541	0	0
BcGS_01542	0	0
BcGS_01543	0	0
BcGS_01544	0	0
BcGS_01545	0	0
BcGS_01546	0	0
BcGS_01547	0	0
BcGS_01548	0	0
BcGS_01549	0	0
BcGS_01550	0	0
BcGS_01551	0	0
BcGS_01552	0	0
BcGS_01553	0	0
BcGS_01554	0	0
BcGS_01555	0	0
BcGS_01556	0	0
BcGS_01557	0	0
BcGS_01558	0	0
BcGS_01559	0	0
BcGS_01560	0	0
BcGS_01561	0	0
BcGS_01562	0	0
BcGS_01563	0	0
BcGS_01564	0	0
BcGS_01565	0	0
BcGS_01566	0	0
BcGS_01568	0	0
BcGS_01569	0	0
BcGS_01570	0	0
BcGS_01571	0	0
BcGS_01572	0	0
BcGS_01573	0	0
BcGS_01574	0	0
BcGS_01575	0	0
BcGS_01576	0	0
BcGS_01577	0	0
BcGS_01578	0	0
BcGS_01579	0	0
BcGS_01580	0	0
BcGS_01581	0	0
BcGS_01582	0	0
BcGS_01583	0	0
BcGS_01584	0	0
BcGS_01585	0	0
BcGS_01586	0	0
BcGS_01587	0	0
BcGS_01588	0	0
BcGS_01589	0	0
BcGS_01590	0	0
BcGS_01591	0	0
BcGS_01592	0	0
BcGS_01593	0	0
BcGS_01594	0	0
BcGS_01595	0	0
BcGS_01596	0	0
BcGS_01597	0	0
BcGS_01598	0	0
BcGS_01599	0	0
BcGS_01600	0	0
BcGS_01601	0	0
BcGS_01602	0	0
BcGS_01603	0	0
BcGS_01604	0	0
BcGS_01605	0	0
BcGS_01606	0	0
BcGS_01607	0	0
BcGS_01608	0	0
BcGS_01609	0	0
BcGS_01610	0	0
BcGS_01611	0	0
BcGS_01612	0	0
BcGS_01613	0	0
BcGS_01614	0	0
BcGS_01615	0	0
BcGS_01616	0	0
BcGS_01617	0	0
BcGS_01618	0	0
BcGS_01619	0	0
BcGS_01620	0	0
BcGS_01621	0	0
BcGS_01622	0	0
BcGS_01623	0	0
BcGS_01624	0	0
BcGS_01625	0	0
BcGS_01626	0	0
BcGS_01627	0	0
BcGS_01628	0	0
BcGS_01629	0	0
BcGS_01630	0	0
BcGS_01631	0	0
BcGS_01632	0	0
BcGS_01633	0	0
BcGS_01634	0	0
BcGS_01635	0	0
BcGS_01636	0	0
BcGS_01637	0	0
BcGS_01638	0	0
BcGS_01639	0	0
BcGS_01640	0	0
BcGS_01641	0	0
BcGS_01642	0	0
BcGS_01643	0	0
BcGS_01644	0	0
BcGS_01645	0	0
BcGS_01646	0	0
BcGS_01647	0	0
BcGS_01648	0	0
BcGS_01649	0	0
BcGS_01650	0	0
BcGS_01651	0	0
BcGS_01652	0	0
BcGS_01653	0	0
BcGS_01654	0	0
BcGS_01655	0	0
BcGS_01656	0	0
BcGS_01657	0	0
BcGS_01658	0	0
BcGS_01659	0	0
BcGS_01661	0	0
BcGS_01662	0	0
BcGS_01663	0	0
BcGS_01664	0	0
BcGS_01665	0	0
BcGS_01666	0	0
BcGS_01667	0	0
BcGS_01668	0	0
BcGS_01669	0	0
BcGS_01670	0	0
BcGS_01671	0	0
BcGS_01672	0	0
BcGS_01673	0	0
BcGS_01674	0	0
BcGS_01675	0	0
BcGS_01676	0	0
BcGS_01677	0	0
BcGS_01678	0	0
BcGS_01679	0	0
BcGS_01680	0	0
BcGS_01681	0	0
BcGS_01682	0	0
BcGS_01683	0	0
BcGS_01684	0	0
BcGS_01685	0	0
BcGS_01686	0	0
BcGS_01687	0	0
BcGS_01688	0	0
BcGS_01689	0	0
BcGS_01690	0	0
BcGS_01691	0	0
BcGS_01692	0	0
BcGS_01694	0	0
BcGS_01695	0	0
BcGS_01696	0	0
BcGS_01697	0	0
BcGS_01698	0	0
BcGS_01699	0	0
BcGS_01700	0	0
BcGS_01701	0	0
BcGS_01702	0	0
BcGS_01703	0	0
BcGS_01704	0	0
BcGS_01705	0	0
BcGS_01706	0	0
BcGS_01707	0	0
BcGS_01708	0	0
BcGS_01709	0	0
BcGS_01710	0	0
BcGS_01711	0	0
BcGS_01712	0	0
BcGS_01713	0	0
BcGS_01714	0	0
BcGS_01715	0	0
BcGS_01716	0	0
BcGS_01717	0	0
BcGS_01718	0	0
BcGS_01719	0	0
BcGS_01720	0	0
BcGS_01721	0	0
BcGS_01722	0	0
BcGS_01723	0	0
BcGS_01724	0	0
BcGS_01725	0	0
BcGS_01726	0	0
BcGS_01727	0	0
BcGS_01728	0	0
BcGS_01729	0	0
BcGS_01730	0	0
BcGS_01731	0	0
BcGS_01732	0	0
BcGS_01733	0	0
BcGS_01734	0	0
BcGS_01735	0	0
BcGS_01736	0	0
BcGS_01737	0	0
BcGS_01738	0	0
BcGS_01739	0	0
BcGS_01740	0	0
BcGS_01741	0	0
BcGS_01742	0	0
BcGS_01743	0	0
BcGS_01744	0	0
BcGS_01745	0	0
BcGS_01746	0	0
BcGS_01747	0	0
BcGS_01748	0	0
BcGS_01749	0	0
BcGS_01750	0	0
BcGS_01751	0	0
BcGS_01752	0	0
BcGS_01753	0	0
BcGS_01754	0	0
BcGS_01755	0	0
BcGS_01756	0	0
BcGS_01757	0	0
BcGS_01758	0	0
BcGS_01759	0	0
BcGS_01760	0	0
BcGS_01761	0	0
BcGS_01762	0	0
BcGS_01763	0	0
BcGS_01764	0	0
BcGS_01765	0	0
BcGS_01766	0	0
BcGS_01767	0	0
BcGS_01768	0	0
BcGS_01769	0	0
BcGS_01770	0	0
BcGS_01771	0	0
BcGS_01772	0	0
BcGS_01773	0	0
BcGS_01774	0	0
BcGS_01775	0	0
BcGS_01776	0	0
BcGS_01777	0	0
BcGS_01778	0	0
BcGS_01779	0	0
BcGS_01780	0	0
BcGS_01781	0	0
BcGS_01782	0	0
BcGS_01783	0	0
BcGS_01784	0	0
BcGS_01785	0	0
BcGS_01786	0	0
BcGS_01787	0	0
BcGS_01788	0	0
BcGS_01789	0	0
BcGS_01790	0	0
BcGS_01791	0	0
BcGS_01792	0	0
BcGS_01793	0	0
BcGS_01794	0	0
BcGS_01795	0	0
BcGS_01796	0	0
BcGS_01797	0	0
BcGS_01798	0	0
BcGS_01799	0	0
BcGS_01800	0	0
BcGS_01801	0	0
BcGS_01802	0	0
BcGS_01803	0	0
BcGS_01804	0	0
BcGS_01805	0	0
BcGS_01806	0	0
BcGS_01807	0	0
BcGS_01808	0	0
BcGS_01809	0	0
BcGS_01810	0	0
BcGS_01811	0	0
BcGS_01812	0	0
BcGS_01813	0	0
BcGS_01814	0	0
BcGS_01815	0	0
BcGS_01816	0	0
BcGS_01817	0	0
BcGS_01818	0	0
BcGS_01819	0	0
BcGS_01820	0	0
BcGS_01821	0	0
BcGS_01822	0	0
BcGS_01823	0	0
BcGS_01824	0	0
BcGS_01825	0	0
BcGS_01826	0	0
BcGS_01827	0	0
BcGS_01828	0	0
BcGS_01829	0	0
BcGS_01830	0	0
BcGS_01831	0	0
BcGS_01832	0	0
BcGS_01833	0	0
BcGS_01834	0	0
BcGS_01835	0	0
BcGS_01836	0	0
BcGS_01837	0	0
BcGS_01838	0	0
BcGS_01839	0	0
BcGS_01840	0	0
BcGS_01841	0	0
BcGS_01842	0	0
BcGS_01843	0	0
BcGS_01844	0	0
BcGS_01845	0	0
BcGS_01846	0	0
BcGS_01847	0	0
BcGS_01848	0	0
BcGS_01849	0	0
BcGS_01850	0	0
BcGS_01851	0	0
BcGS_01852	0	0
BcGS_01853	0	0
BcGS_01854	0	0
BcGS_01855	0	0
BcGS_01856	0	0
BcGS_01857	0	0
BcGS_01858	0	0
BcGS_01859	0	0
BcGS_01860	0	0
BcGS_01861	0	0
BcGS_01862	0	0
BcGS_01863	0	0
BcGS_01864	0	0
BcGS_01865	0	0
BcGS_01866	0	0
BcGS_01867	0	0
BcGS_01868	0	0
BcGS_01869	0	0
BcGS_01870	0	0
BcGS_01871	0	0
BcGS_01872	0	0
BcGS_01873	0	0
BcGS_01874	0	0
BcGS_01875	0	0
BcGS_01876	0	0
BcGS_01877	0	0
BcGS_01878	0	0
BcGS_01879	0	0
BcGS_01880	0	0
BcGS_01881	0	0
BcGS_01882	0	0
BcGS_01883	0	0
BcGS_01884	0	0
BcGS_01885	0	0
BcGS_01886	0	0
BcGS_01887	0	0
BcGS_01888	0	0
BcGS_01889	0	0
BcGS_01890	0	0
BcGS_01891	0	0
BcGS_01892	0	0
BcGS_01893	0	0
BcGS_01894	0	0
BcGS_01895	0	0
BcGS_01896	0	0
BcGS_01897	0	0
BcGS_01898	0	0
BcGS_01899	0	0
BcGS_01900	0	0
BcGS_01901	0	0
BcGS_01902	0	0
BcGS_01903	0	0
BcGS_01904	0	0
BcGS_01905	0	0
BcGS_01906	0	0
BcGS_01907	0	0
BcGS_01908	0	0
BcGS_01909	0	0
BcGS_01910	0	0
BcGS_01911	0	0
BcGS_01912	0	0
BcGS_01913	0	0
BcGS_01914	0	0
BcGS_01915	0	0
BcGS_01916	0	0
BcGS_01917	0	0
BcGS_01918	0	0
BcGS_01919	0	0
BcGS_01920	0	0
BcGS_01921	0	0
BcGS_01922	0	0
BcGS_01923	0	0
BcGS_01924	0	0
BcGS_01925	0	0
BcGS_01926	0	0
BcGS_01927	0	0
BcGS_01928	0	0
BcGS_01929	0	0
BcGS_01930	0	0
BcGS_01931	0	0
BcGS_01932	0	0
BcGS_01933	0	0
BcGS_01934	0	0
BcGS_01935	0	0
BcGS_01936	0	0
BcGS_01937	0	0
BcGS_01938	0	0
BcGS_01939	0	0
BcGS_01940	0	0
BcGS_01941	0	0
BcGS_01942	0	0
BcGS_01943	0	0
BcGS_01944	0	0
BcGS_01945	0	0
BcGS_01946	0	0
BcGS_01947	0	0
BcGS_01948	0	0
BcGS_01949	0	0
BcGS_01950	0	0
BcGS_01951	0	0
BcGS_01952	0	0
BcGS_01953	0	0
BcGS_01954	0	0
BcGS_01955	0	0
BcGS_01956	0	0
BcGS_01957	0	0
BcGS_01958	0	0
BcGS_01959	0	0
BcGS_01960	0	0
BcGS_01962	0	0
BcGS_01963	0	0
BcGS_01964	0	0
BcGS_01965	0	0
BcGS_01966	0	0
BcGS_01967	0	0
BcGS_01968	0	0
BcGS_01969	0	0
BcGS_01970	0	0
BcGS_01972	0	0
BcGS_01973	0	0
BcGS_01974	0	0
BcGS_01975	0	0
BcGS_01976	0	0
BcGS_01977	0	0
BcGS_01978	0	0
BcGS_01979	0	0
BcGS_01980	0	0
BcGS_01981	0	0
BcGS_01982	0	0
BcGS_01983	0	0
BcGS_01984	0	0
BcGS_01985	0	0
BcGS_01986	0	0
BcGS_01987	0	0
BcGS_01988	0	0
BcGS_01989	0	0
BcGS_01990	0	0
BcGS_01991	0	0
BcGS_01992	0	0
BcGS_01993	0	0
BcGS_01994	0	0
BcGS_01995	0	0
BcGS_01996	0	0
BcGS_01997	0	0
BcGS_01998	0	0
BcGS_01999	0	0
BcGS_02000	0	0
BcGS_02001	0	0
BcGS_02002	0	0
BcGS_02003	0	0
BcGS_02004	0	0
BcGS_02005	0	0
BcGS_02006	0	0
BcGS_02007	0	0
BcGS_02008	0	0
BcGS_02009	0	0
BcGS_02010	0	0
BcGS_02011	0	0
BcGS_02012	0	0
BcGS_02013	0	0
BcGS_02014	0	0
BcGS_02015	0	0
BcGS_02016	0	0
BcGS_02017	0	0
[truncated: 60,211 more rows]

## Sheet: Table 4
Number of 21-mers created from CHC mapped against the entire BcAN/BcGS transcriptome
BcAN/BcGS identifier	number of 21-mer hit with no mismatch allowed per read	number of 21-mer hit with 1 mismatch allowed per read
BcGS_13768	240	240	this the number of hits againt the CHC transcript in the BcGS library
BcAN_12335	240	240	this the number of hits againt the CHC transcript in the BcAN library
BcGS_00001	0	0
BcGS_00002	0	0
BcGS_00003	0	0		BcAN= B. cockerelli adult and nymph (wholebody) transcriptome library
BcGS_00004	0	0		BcGS= B. cockerelli gut and salivary glands (from adults only) transcriptome library
BcGS_00005	0	0
BcGS_00006	0	0
BcGS_00007	0	0
BcGS_00008	0	0
BcGS_00009	0	0
BcGS_00010	0	0
BcGS_00011	0	0
BcGS_00012	0	0
BcGS_00013	0	0
BcGS_00014	0	0
BcGS_00015	0	0
BcGS_00016	0	0
BcGS_00017	0	0
BcGS_00018	0	0
BcGS_00019	0	0
BcGS_00020	0	0
BcGS_00021	0	0
BcGS_00022	0	0
BcGS_00023	0	0
BcGS_00024	0	0
BcGS_00025	0	0
BcGS_00026	0	0
BcGS_00027	0	0
BcGS_00028	0	0
BcGS_00029	0	0
BcGS_00030	0	0
BcGS_00031	0	0
BcGS_00032	0	0
BcGS_00033	0	0
BcGS_00034	0	0
BcGS_00035	0	0
BcGS_00036	0	0
BcGS_00037	0	0
BcGS_00038	0	0
BcGS_00039	0	0
BcGS_00040	0	0
BcGS_00041	0	0
BcGS_00042	0	0
BcGS_00043	0	0
BcGS_00044	0	0
BcGS_00045	0	0
BcGS_00046	0	0
BcGS_00047	0	0
BcGS_00048	0	0
BcGS_00049	0	0
BcGS_00050	0	0
BcGS_00051	0	0
BcGS_00052	0	0
BcGS_00053	0	0
BcGS_00054	0	0
BcGS_00055	0	0
BcGS_00056	0	0
BcGS_00057	0	0
BcGS_00058	0	0
BcGS_00059	0	0
BcGS_00060	0	0
BcGS_00061	0	0
BcGS_00062	0	0
BcGS_00063	0	0
BcGS_00064	0	0
BcGS_00065	0	0
BcGS_00066	0	0
BcGS_00067	0	0
BcGS_00068	0	0
BcGS_00069	0	0
BcGS_00070	0	0
BcGS_00071	0	0
BcGS_00072	0	0
BcGS_00073	0	0
BcGS_00074	0	0
BcGS_00075	0	0
BcGS_00076	0	0
BcGS_00077	0	0
BcGS_00078	0	0
BcGS_00079	0	0
BcGS_00080	0	0
BcGS_00081	0	0
BcGS_00082	0	0
BcGS_00083	0	0
BcGS_00084	0	0
BcGS_00085	0	0
BcGS_00086	0	0
BcGS_00087	0	0
BcGS_00088	0	0
BcGS_00089	0	0
BcGS_00090	0	0
BcGS_00091	0	0
BcGS_00092	0	0
BcGS_00094	0	0
BcGS_00095	0	0
BcGS_00096	0	0
BcGS_00097	0	0
BcGS_00098	0	0
BcGS_00099	0	0
BcGS_00100	0	0
BcGS_00101	0	0
BcGS_00102	0	0
BcGS_00103	0	0
BcGS_00104	0	0
BcGS_00105	0	0
BcGS_00106	0	0
BcGS_00107	0	0
BcGS_00108	0	0
BcGS_00109	0	0
BcGS_00110	0	0
BcGS_00111	0	0
BcGS_00112	0	0
BcGS_00113	0	0
BcGS_00114	0	0
BcGS_00115	0	0
BcGS_00116	0	0
BcGS_00117	0	0
BcGS_00118	0	0
BcGS_00119	0	0
BcGS_00120	0	0
BcGS_00121	0	0
BcGS_00123	0	0
BcGS_00124	0	0
BcGS_00125	0	0
BcGS_00126	0	0
BcGS_00127	0	0
BcGS_00128	0	0
BcGS_00129	0	0
BcGS_00130	0	0
BcGS_00131	0	0
BcGS_00132	0	0
BcGS_00133	0	0
BcGS_00134	0	0
BcGS_00135	0	0
BcGS_00136	0	0
BcGS_00137	0	0
BcGS_00138	0	0
BcGS_00139	0	0
BcGS_00140	0	0
BcGS_00141	0	0
BcGS_00142	0	0
BcGS_00143	0	0
BcGS_00144	0	0
BcGS_00145	0	0
BcGS_00146	0	0
BcGS_00147	0	0
BcGS_00148	0	0
BcGS_00149	0	0
BcGS_00150	0	0
BcGS_00151	0	0
BcGS_00152	0	0
BcGS_00153	0	0
BcGS_00154	0	0
BcGS_00155	0	0
BcGS_00156	0	0
BcGS_00157	0	0
BcGS_00158	0	0
BcGS_00159	0	0
BcGS_00160	0	0
BcGS_00161	0	0
BcGS_00162	0	0
BcGS_00163	0	0
BcGS_00164	0	0
BcGS_00165	0	0
BcGS_00166	0	0
BcGS_00167	0	0
BcGS_00168	0	0
BcGS_00169	0	0
BcGS_00170	0	0
BcGS_00171	0	0
BcGS_00172	0	0
BcGS_00173	0	0
BcGS_00174	0	0
BcGS_00175	0	0
BcGS_00176	0	0
BcGS_00177	0	0
BcGS_00179	0	0
BcGS_00180	0	0
BcGS_00181	0	0
BcGS_00182	0	0
BcGS_00183	0	0
BcGS_00184	0	0
BcGS_00185	0	0
BcGS_00186	0	0
BcGS_00187	0	0
BcGS_00188	0	0
BcGS_00189	0	0
BcGS_00190	0	0
BcGS_00191	0	0
BcGS_00192	0	0
BcGS_00193	0	0
BcGS_00194	0	0
BcGS_00195	0	0
BcGS_00196	0	0
BcGS_00197	0	0
BcGS_00198	0	0
BcGS_00199	0	0
BcGS_00200	0	0
BcGS_00201	0	0
BcGS_00202	0	0
BcGS_00203	0	0
BcGS_00204	0	0
BcGS_00205	0	0
BcGS_00206	0	0
BcGS_00207	0	0
BcGS_00208	0	0
BcGS_00209	0	0
BcGS_00210	0	0
BcGS_00211	0	0
BcGS_00212	0	0
BcGS_00213	0	0
BcGS_00214	0	0
BcGS_00215	0	0
BcGS_00216	0	0
BcGS_00217	0	0
BcGS_00218	0	0
BcGS_00219	0	0
BcGS_00220	0	0
BcGS_00221	0	0
BcGS_00222	0	0
BcGS_00223	0	0
BcGS_00224	0	0
BcGS_00225	0	0
BcGS_00226	0	0
BcGS_00227	0	0
BcGS_00228	0	0
BcGS_00229	0	0
BcGS_00230	0	0
BcGS_00231	0	0
BcGS_00232	0	0
BcGS_00233	0	0
BcGS_00234	0	0
BcGS_00235	0	0
BcGS_00236	0	0
BcGS_00237	0	0
BcGS_00238	0	0
BcGS_00239	0	0
BcGS_00240	0	0
BcGS_00241	0	0
BcGS_00242	0	0
BcGS_00243	0	0
BcGS_00244	0	0
BcGS_00245	0	0
BcGS_00246	0	0
BcGS_00247	0	0
BcGS_00248	0	0
BcGS_00249	0	0
BcGS_00250	0	0
BcGS_00251	0	0
BcGS_00255	0	0
BcGS_00256	0	0
BcGS_00257	0	0
BcGS_00258	0	0
BcGS_00259	0	0
BcGS_00260	0	0
BcGS_00261	0	0
BcGS_00262	0	0
BcGS_00263	0	0
BcGS_00264	0	0
BcGS_00265	0	0
BcGS_00266	0	0
BcGS_00267	0	0
BcGS_00268	0	0
BcGS_00269	0	0
BcGS_00270	0	0
BcGS_00271	0	0
BcGS_00272	0	0
BcGS_00273	0	0
BcGS_00274	0	0
BcGS_00275	0	0
BcGS_00276	0	0
BcGS_00277	0	0
BcGS_00278	0	0
BcGS_00279	0	0
BcGS_00280	0	0
BcGS_00281	0	0
BcGS_00282	0	0
BcGS_00283	0	0
BcGS_00284	0	0
BcGS_00285	0	0
BcGS_00286	0	0
BcGS_00287	0	0
BcGS_00288	0	0
BcGS_00289	0	0
BcGS_00291	0	0
BcGS_00292	0	0
BcGS_00293	0	0
BcGS_00294	0	0
BcGS_00295	0	0
BcGS_00296	0	0
BcGS_00297	0	0
BcGS_00298	0	0
BcGS_00299	0	0
BcGS_00300	0	0
BcGS_00301	0	0
BcGS_00302	0	0
BcGS_00303	0	0
BcGS_00304	0	0
BcGS_00305	0	0
BcGS_00306	0	0
BcGS_00307	0	0
BcGS_00308	0	0
BcGS_00309	0	0
BcGS_00310	0	0
BcGS_00311	0	0
BcGS_00312	0	0
BcGS_00313	0	0
BcGS_00314	0	0
BcGS_00315	0	0
BcGS_00316	0	0
BcGS_00317	0	0
BcGS_00318	0	0
BcGS_00319	0	0
BcGS_00320	0	0
BcGS_00321	0	0
BcGS_00322	0	0
BcGS_00323	0	0
BcGS_00324	0	0
BcGS_00325	0	0
BcGS_00326	0	0
BcGS_00327	0	0
BcGS_00328	0	0
BcGS_00329	0	0
BcGS_00330	0	0
BcGS_00331	0	0
BcGS_00332	0	0
BcGS_00333	0	0
BcGS_00334	0	0
BcGS_00335	0	0
BcGS_00336	0	0
BcGS_00337	0	0
BcGS_00338	0	0
BcGS_00339	0	0
BcGS_00340	0	0
BcGS_00341	0	0
BcGS_00342	0	0
BcGS_00343	0	0
BcGS_00344	0	0
BcGS_00345	0	0
BcGS_00346	0	0
BcGS_00347	0	0
BcGS_00348	0	0
BcGS_00349	0	0
BcGS_00350	0	0
BcGS_00351	0	0
BcGS_00352	0	0
BcGS_00353	0	0
BcGS_00354	0	0
BcGS_00355	0	0
BcGS_00356	0	0
BcGS_00357	0	0
BcGS_00358	0	0
BcGS_00359	0	0
BcGS_00360	0	0
BcGS_00361	0	0
BcGS_00362	0	0
BcGS_00363	0	0
BcGS_00364	0	0
BcGS_00365	0	0
BcGS_00366	0	0
BcGS_00367	0	0
BcGS_00368	0	0
BcGS_00369	0	0
BcGS_00370	0	0
BcGS_00371	0	0
BcGS_00372	0	0
BcGS_00373	0	0
BcGS_00374	0	0
BcGS_00375	0	0
BcGS_00376	0	0
BcGS_00377	0	0
BcGS_00378	0	0
BcGS_00379	0	0
BcGS_00380	0	0
BcGS_00381	0	0
BcGS_00382	0	0
BcGS_00383	0	0
BcGS_00384	0	0
BcGS_00385	0	0
BcGS_00386	0	0
BcGS_00387	0	0
BcGS_00388	0	0
BcGS_00389	0	0
BcGS_00390	0	0
BcGS_00391	0	0
BcGS_00392	0	0
BcGS_00393	0	0
BcGS_00394	0	0
BcGS_00395	0	0
BcGS_00396	0	0
BcGS_00397	0	0
BcGS_00398	0	0
BcGS_00399	0	0
BcGS_00400	0	0
BcGS_00401	0	0
BcGS_00402	0	0
BcGS_00403	0	0
BcGS_00404	0	0
BcGS_00405	0	0
BcGS_00406	0	0
BcGS_00407	0	0
BcGS_00408	0	0
BcGS_00409	0	0
BcGS_00410	0	0
BcGS_00411	0	0
BcGS_00412	0	0
BcGS_00413	0	0
BcGS_00414	0	0
BcGS_00415	0	0
BcGS_00416	0	0
BcGS_00417	0	0
BcGS_00418	0	0
BcGS_00419	0	0
BcGS_00420	0	0
BcGS_00421	0	0
BcGS_00422	0	0
BcGS_00423	0	0
BcGS_00424	0	0
BcGS_00425	0	0
BcGS_00426	0	0
BcGS_00427	0	0
BcGS_00428	0	0
BcGS_00429	0	0
BcGS_00430	0	0
BcGS_00431	0	0
BcGS_00432	0	0
BcGS_00433	0	0
BcGS_00434	0	0
BcGS_00435	0	0
BcGS_00436	0	0
BcGS_00437	0	0
BcGS_00438	0	0
BcGS_00439	0	0
BcGS_00440	0	0
BcGS_00441	0	0
BcGS_00442	0	0
BcGS_00443	0	0
BcGS_00444	0	0
BcGS_00445	0	0
BcGS_00446	0	0
BcGS_00447	0	0
BcGS_00448	0	0
BcGS_00449	0	0
BcGS_00450	0	0
BcGS_00451	0	0
BcGS_00452	0	0
BcGS_00453	0	0
BcGS_00454	0	0
BcGS_00455	0	0
BcGS_00456	0	0
BcGS_00457	0	0
BcGS_00458	0	0
BcGS_00459	0	0
BcGS_00460	0	0
BcGS_00461	0	0
BcGS_00462	0	0
BcGS_00463	0	0
BcGS_00464	0	0
BcGS_00465	0	0
BcGS_00466	0	0
BcGS_00467	0	0
BcGS_00468	0	0
BcGS_00469	0	0
BcGS_00470	0	0
BcGS_00471	0	0
BcGS_00472	0	0
BcGS_00473	0	0
BcGS_00474	0	0
BcGS_00475	0	0
BcGS_00476	0	0
BcGS_00477	0	0
BcGS_00478	0	0
BcGS_00479	0	0
BcGS_00480	0	0
BcGS_00481	0	0
BcGS_00482	0	0
BcGS_00483	0	0
BcGS_00484	0	0
BcGS_00485	0	0
BcGS_00486	0	0
BcGS_00487	0	0
BcGS_00488	0	0
BcGS_00489	0	0
BcGS_00490	0	0
BcGS_00491	0	0
BcGS_00492	0	0
BcGS_00493	0	0
BcGS_00494	0	0
BcGS_00495	0	0
BcGS_00496	0	0
BcGS_00497	0	0
BcGS_00498	0	0
BcGS_00499	0	0
BcGS_00500	0	0
BcGS_00501	0	0
BcGS_00502	0	0
BcGS_00503	0	0
BcGS_00504	0	0
BcGS_00505	0	0
BcGS_00506	0	0
BcGS_00507	0	0
BcGS_00508	0	0
BcGS_00509	0	0
BcGS_00510	0	0
BcGS_00511	0	0
BcGS_00512	0	0
BcGS_00513	0	0
BcGS_00514	0	0
BcGS_00515	0	0
BcGS_00516	0	0
BcGS_00517	0	0
BcGS_00518	0	0
BcGS_00519	0	0
BcGS_00520	0	0
BcGS_00521	0	0
BcGS_00522	0	0
BcGS_00523	0	0
BcGS_00524	0	0
BcGS_00525	0	0
BcGS_00526	0	0
BcGS_00527	0	0
BcGS_00528	0	0
BcGS_00529	0	0
BcGS_00530	0	0
BcGS_00531	0	0
BcGS_00532	0	0
BcGS_00533	0	0
BcGS_00534	0	0
BcGS_00535	0	0
BcGS_00536	0	0
BcGS_00537	0	0
BcGS_00538	0	0
BcGS_00539	0	0
BcGS_00541	0	0
BcGS_00542	0	0
BcGS_00543	0	0
BcGS_00544	0	0
BcGS_00545	0	0
BcGS_00546	0	0
BcGS_00547	0	0
BcGS_00548	0	0
BcGS_00549	0	0
BcGS_00550	0	0
BcGS_00551	0	0
BcGS_00552	0	0
BcGS_00553	0	0
BcGS_00554	0	0
BcGS_00555	0	0
BcGS_00556	0	0
BcGS_00557	0	0
BcGS_00558	0	0
BcGS_00559	0	0
BcGS_00560	0	0
BcGS_00561	0	0
BcGS_00562	0	0
BcGS_00563	0	0
BcGS_00564	0	0
BcGS_00565	0	0
BcGS_00567	0	0
BcGS_00568	0	0
BcGS_00569	0	0
BcGS_00570	0	0
BcGS_00571	0	0
BcGS_00572	0	0
BcGS_00573	0	0
BcGS_00574	0	0
BcGS_00575	0	0
BcGS_00576	0	0
BcGS_00577	0	0
BcGS_00578	0	0
BcGS_00579	0	0
BcGS_00580	0	0
BcGS_00581	0	0
BcGS_00582	0	0
BcGS_00583	0	0
BcGS_00584	0	0
BcGS_00585	0	0
BcGS_00586	0	0
BcGS_00587	0	0
BcGS_00588	0	0
BcGS_00589	0	0
BcGS_00590	0	0
BcGS_00591	0	0
BcGS_00592	0	0
BcGS_00593	0	0
BcGS_00594	0	0
BcGS_00595	0	0
BcGS_00596	0	0
BcGS_00597	0	0
BcGS_00598	0	0
BcGS_00599	0	0
BcGS_00600	0	0
BcGS_00601	0	0
BcGS_00602	0	0
BcGS_00603	0	0
BcGS_00604	0	0
BcGS_00605	0	0
BcGS_00606	0	0
BcGS_00607	0	0
BcGS_00608	0	0
BcGS_00609	0	0
BcGS_00610	0	0
BcGS_00611	0	0
BcGS_00612	0	0
BcGS_00613	0	0
BcGS_00614	0	0
BcGS_00615	0	0
BcGS_00616	0	0
BcGS_00617	0	0
BcGS_00618	0	0
BcGS_00619	0	0
BcGS_00620	0	0
BcGS_00621	0	0
BcGS_00622	0	0
BcGS_00623	0	0
BcGS_00624	0	0
BcGS_00625	0	0
BcGS_00626	0	0
BcGS_00627	0	0
BcGS_00628	0	0
BcGS_00629	0	0
BcGS_00630	0	0
BcGS_00631	0	0
BcGS_00632	0	0
BcGS_00633	0	0
BcGS_00634	0	0
BcGS_00635	0	0
BcGS_00636	0	0
BcGS_00637	0	0
BcGS_00638	0	0
BcGS_00639	0	0
BcGS_00641	0	0
BcGS_00642	0	0
BcGS_00643	0	0
BcGS_00644	0	0
BcGS_00645	0	0
BcGS_00646	0	0
BcGS_00647	0	0
BcGS_00648	0	0
BcGS_00649	0	0
BcGS_00650	0	0
BcGS_00651	0	0
BcGS_00652	0	0
BcGS_00653	0	0
BcGS_00654	0	0
BcGS_00655	0	0
BcGS_00656	0	0
BcGS_00657	0	0
BcGS_00658	0	0
BcGS_00659	0	0
BcGS_00660	0	0
BcGS_00661	0	0
BcGS_00662	0	0
BcGS_00663	0	0
BcGS_00664	0	0
BcGS_00665	0	0
BcGS_00666	0	0
BcGS_00667	0	0
BcGS_00668	0	0
BcGS_00669	0	0
BcGS_00670	0	0
BcGS_00671	0	0
BcGS_00672	0	0
BcGS_00673	0	0
BcGS_00674	0	0
BcGS_00675	0	0
BcGS_00676	0	0
BcGS_00677	0	0
BcGS_00678	0	0
BcGS_00679	0	0
BcGS_00680	0	0
BcGS_00681	0	0
BcGS_00682	0	0
BcGS_00683	0	0
BcGS_00685	0	0
BcGS_00686	0	0
BcGS_00687	0	0
BcGS_00688	0	0
BcGS_00689	0	0
BcGS_00690	0	0
BcGS_00691	0	0
BcGS_00692	0	0
BcGS_00693	0	0
BcGS_00694	0	0
BcGS_00695	0	0
BcGS_00696	0	0
BcGS_00697	0	0
BcGS_00698	0	0
BcGS_00699	0	0
BcGS_00700	0	0
BcGS_00701	0	0
BcGS_00702	0	0
BcGS_00703	0	0
BcGS_00704	0	0
BcGS_00705	0	0
BcGS_00706	0	0
BcGS_00707	0	0
BcGS_00708	0	0
BcGS_00709	0	0
BcGS_00710	0	0
BcGS_00711	0	0
BcGS_00712	0	0
BcGS_00713	0	0
BcGS_00714	0	0
BcGS_00715	0	0
BcGS_00716	0	0
BcGS_00717	0	0
BcGS_00718	0	0
BcGS_00719	0	0
BcGS_00720	0	0
BcGS_00721	0	0
BcGS_00722	0	0
BcGS_00723	0	0
BcGS_00724	0	0
BcGS_00725	0	0
BcGS_00726	0	0
BcGS_00727	0	0
BcGS_00728	0	0
BcGS_00729	0	0
BcGS_00730	0	0
BcGS_00731	0	0
BcGS_00732	0	0
BcGS_00733	0	0
BcGS_00734	0	0
BcGS_00735	0	0
BcGS_00736	0	0
BcGS_00737	0	0
BcGS_00738	0	0
BcGS_00739	0	0
BcGS_00740	0	0
BcGS_00741	0	0
BcGS_00742	0	0
BcGS_00743	0	0
BcGS_00744	0	0
BcGS_00745	0	0
BcGS_00746	0	0
BcGS_00747	0	0
BcGS_00748	0	0
BcGS_00749	0	0
BcGS_00750	0	0
BcGS_00751	0	0
BcGS_00752	0	0
BcGS_00753	0	0
BcGS_00754	0	0
BcGS_00755	0	0
BcGS_00756	0	0
BcGS_00757	0	0
BcGS_00758	0	0
BcGS_00759	0	0
BcGS_00760	0	0
BcGS_00761	0	0
BcGS_00762	0	0
BcGS_00763	0	0
BcGS_00764	0	0
BcGS_00765	0	0
BcGS_00766	0	0
BcGS_00767	0	0
BcGS_00768	0	0
BcGS_00769	0	0
BcGS_00770	0	0
BcGS_00771	0	0
BcGS_00772	0	0
BcGS_00773	0	0
BcGS_00774	0	0
BcGS_00775	0	0
BcGS_00776	0	0
BcGS_00777	0	0
BcGS_00778	0	0
BcGS_00779	0	0
BcGS_00780	0	0
BcGS_00781	0	0
BcGS_00782	0	0
BcGS_00783	0	0
BcGS_00784	0	0
BcGS_00785	0	0
BcGS_00786	0	0
BcGS_00787	0	0
BcGS_00788	0	0
BcGS_00789	0	0
BcGS_00790	0	0
BcGS_00791	0	0
BcGS_00792	0	0
BcGS_00793	0	0
BcGS_00794	0	0
BcGS_00795	0	0
BcGS_00796	0	0
BcGS_00797	0	0
BcGS_00798	0	0
BcGS_00799	0	0
BcGS_00800	0	0
BcGS_00801	0	0
BcGS_00802	0	0
BcGS_00803	0	0
BcGS_00804	0	0
BcGS_00805	0	0
BcGS_00806	0	0
BcGS_00807	0	0
BcGS_00808	0	0
BcGS_00809	0	0
BcGS_00810	0	0
BcGS_00811	0	0
BcGS_00812	0	0
BcGS_00813	0	0
BcGS_00814	0	0
BcGS_00815	0	0
BcGS_00816	0	0
BcGS_00817	0	0
BcGS_00818	0	0
BcGS_00819	0	0
BcGS_00820	0	0
BcGS_00821	0	0
BcGS_00822	0	0
BcGS_00823	0	0
BcGS_00824	0	0
BcGS_00825	0	0
BcGS_00826	0	0
BcGS_00827	0	0
BcGS_00828	0	0
BcGS_00829	0	0
BcGS_00830	0	0
BcGS_00831	0	0
BcGS_00832	0	0
BcGS_00833	0	0
BcGS_00834	0	0
BcGS_00835	0	0
BcGS_00836	0	0
BcGS_00837	0	0
BcGS_00838	0	0
BcGS_00839	0	0
BcGS_00840	0	0
BcGS_00841	0	0
BcGS_00842	0	0
BcGS_00843	0	0
BcGS_00844	0	0
BcGS_00845	0	0
BcGS_00846	0	0
BcGS_00848	0	0
BcGS_00849	0	0
BcGS_00850	0	0
BcGS_00851	0	0
BcGS_00852	0	0
BcGS_00853	0	0
BcGS_00854	0	0
BcGS_00855	0	0
BcGS_00856	0	0
BcGS_00857	0	0
BcGS_00858	0	0
BcGS_00859	0	0
BcGS_00860	0	0
BcGS_00861	0	0
BcGS_00862	0	0
BcGS_00863	0	0
BcGS_00864	0	0
BcGS_00865	0	0
BcGS_00866	0	0
BcGS_00867	0	0
BcGS_00868	0	0
BcGS_00869	0	0
BcGS_00870	0	0
BcGS_00871	0	0
BcGS_00872	0	0
BcGS_00873	0	0
BcGS_00874	0	0
BcGS_00875	0	0
BcGS_00876	0	0
BcGS_00877	0	0
BcGS_00878	0	0
BcGS_00879	0	0
BcGS_00880	0	0
BcGS_00881	0	0
BcGS_00882	0	0
BcGS_00883	0	0
BcGS_00884	0	0
BcGS_00885	0	0
BcGS_00886	0	0
BcGS_00887	0	0
BcGS_00888	0	0
BcGS_00889	0	0
BcGS_00890	0	0
BcGS_00891	0	0
BcGS_00892	0	0
BcGS_00893	0	0
BcGS_00894	0	0
BcGS_00895	0	0
BcGS_00896	0	0
BcGS_00897	0	0
BcGS_00898	0	0
BcGS_00899	0	0
BcGS_00900	0	0
BcGS_00901	0	0
BcGS_00902	0	0
BcGS_00903	0	0
BcGS_00904	0	0
BcGS_00905	0	0
BcGS_00906	0	0
BcGS_00907	0	0
BcGS_00908	0	0
BcGS_00909	0	0
BcGS_00910	0	0
BcGS_00911	0	0
BcGS_00912	0	0
BcGS_00913	0	0
BcGS_00914	0	0
BcGS_00915	0	0
BcGS_00916	0	0
BcGS_00917	0	0
BcGS_00918	0	0
BcGS_00919	0	0
BcGS_00920	0	0
BcGS_00921	0	0
BcGS_00922	0	0
BcGS_00923	0	0
BcGS_00924	0	0
BcGS_00925	0	0
BcGS_00926	0	0
BcGS_00927	0	0
BcGS_00928	0	0
BcGS_00929	0	0
BcGS_00930	0	0
BcGS_00931	0	0
BcGS_00932	0	0
BcGS_00933	0	0
BcGS_00934	0	0
BcGS_00935	0	0
BcGS_00936	0	0
BcGS_00937	0	0
BcGS_00938	0	0
BcGS_00939	0	0
BcGS_00940	0	0
BcGS_00941	0	0
BcGS_00942	0	0
BcGS_00943	0	0
BcGS_00944	0	0
BcGS_00945	0	0
BcGS_00946	0	0
BcGS_00947	0	0
BcGS_00948	0	0
BcGS_00949	0	0
BcGS_00950	0	0
BcGS_00951	0	0
BcGS_00952	0	0
BcGS_00953	0	0
BcGS_00954	0	0
BcGS_00955	0	0
BcGS_00956	0	0
BcGS_00957	0	0
BcGS_00958	0	0
BcGS_00959	0	0
BcGS_00960	0	0
BcGS_00961	0	0
BcGS_00962	0	0
BcGS_00963	0	0
BcGS_00964	0	0
BcGS_00965	0	0
BcGS_00966	0	0
BcGS_00967	0	0
BcGS_00968	0	0
BcGS_00969	0	0
BcGS_00970	0	0
BcGS_00971	0	0
BcGS_00972	0	0
BcGS_00973	0	0
BcGS_00974	0	0
BcGS_00975	0	0
BcGS_00976	0	0
BcGS_00977	0	0
BcGS_00978	0	0
BcGS_00979	0	0
BcGS_00980	0	0
BcGS_00981	0	0
BcGS_00982	0	0
BcGS_00983	0	0
BcGS_00984	0	0
BcGS_00985	0	0
BcGS_00986	0	0
BcGS_00987	0	0
BcGS_00988	0	0
BcGS_00989	0	0
BcGS_00990	0	0
BcGS_00991	0	0
BcGS_00992	0	0
BcGS_00993	0	0
BcGS_00994	0	0
BcGS_00995	0	0
BcGS_00996	0	0
BcGS_00997	0	0
BcGS_00998	0	0
BcGS_00999	0	0
BcGS_01000	0	0
BcGS_01001	0	0
BcGS_01002	0	0
BcGS_01003	0	0
BcGS_01004	0	0
BcGS_01005	0	0
BcGS_01006	0	0
BcGS_01007	0	0
BcGS_01008	0	0
BcGS_01009	0	0
BcGS_01010	0	0
BcGS_01011	0	0
BcGS_01012	0	0
BcGS_01013	0	0
BcGS_01014	0	0
BcGS_01015	0	0
BcGS_01016	0	0
BcGS_01017	0	0
BcGS_01018	0	0
BcGS_01019	0	0
BcGS_01020	0	0
BcGS_01021	0	0
BcGS_01022	0	0
BcGS_01023	0	0
BcGS_01024	0	0
BcGS_01025	0	0
BcGS_01026	0	0
BcGS_01027	0	0
BcGS_01028	0	0
BcGS_01029	0	0
BcGS_01030	0	0
BcGS_01031	0	0
BcGS_01032	0	0
BcGS_01033	0	0
BcGS_01034	0	0
BcGS_01035	0	0
BcGS_01036	0	0
BcGS_01037	0	0
BcGS_01038	0	0
BcGS_01039	0	0
BcGS_01040	0	0
BcGS_01041	0	0
BcGS_01042	0	0
BcGS_01043	0	0
BcGS_01044	0	0
BcGS_01045	0	0
BcGS_01046	0	0
BcGS_01047	0	0
BcGS_01048	0	0
BcGS_01049	0	0
BcGS_01050	0	0
BcGS_01051	0	0
BcGS_01052	0	0
BcGS_01053	0	0
BcGS_01054	0	0
BcGS_01055	0	0
BcGS_01056	0	0
BcGS_01057	0	0
BcGS_01058	0	0
BcGS_01059	0	0
BcGS_01060	0	0
BcGS_01061	0	0
BcGS_01062	0	0
BcGS_01063	0	0
BcGS_01064	0	0
BcGS_01065	0	0
BcGS_01066	0	0
BcGS_01067	0	0
BcGS_01068	0	0
BcGS_01069	0	0
BcGS_01070	0	0
BcGS_01071	0	0
BcGS_01072	0	0
BcGS_01073	0	0
BcGS_01074	0	0
BcGS_01075	0	0
BcGS_01076	0	0
BcGS_01077	0	0
BcGS_01078	0	0
BcGS_01080	0	0
BcGS_01081	0	0
BcGS_01082	0	0
BcGS_01083	0	0
BcGS_01084	0	0
BcGS_01085	0	0
BcGS_01086	0	0
BcGS_01087	0	0
BcGS_01088	0	0
BcGS_01089	0	0
BcGS_01090	0	0
BcGS_01091	0	0
BcGS_01092	0	0
BcGS_01093	0	0
BcGS_01094	0	0
BcGS_01095	0	0
BcGS_01096	0	0
BcGS_01097	0	0
BcGS_01098	0	0
BcGS_01099	0	0
BcGS_01100	0	0
BcGS_01101	0	0
BcGS_01102	0	0
BcGS_01103	0	0
BcGS_01104	0	0
BcGS_01105	0	0
BcGS_01106	0	0
BcGS_01107	0	0
BcGS_01108	0	0
BcGS_01109	0	0
BcGS_01110	0	0
BcGS_01111	0	0
BcGS_01112	0	0
BcGS_01113	0	0
BcGS_01114	0	0
BcGS_01115	0	0
BcGS_01116	0	0
BcGS_01117	0	0
BcGS_01118	0	0
BcGS_01119	0	0
BcGS_01120	0	0
BcGS_01121	0	0
BcGS_01122	0	0
BcGS_01123	0	0
BcGS_01124	0	0
BcGS_01125	0	0
BcGS_01126	0	0
BcGS_01127	0	0
BcGS_01128	0	0
BcGS_01129	0	0
BcGS_01130	0	0
BcGS_01131	0	0
BcGS_01132	0	0
BcGS_01133	0	0
BcGS_01134	0	0
BcGS_01135	0	0
BcGS_01136	0	0
BcGS_01137	0	0
BcGS_01138	0	0
BcGS_01139	0	0
BcGS_01140	0	0
BcGS_01141	0	0
BcGS_01142	0	0
BcGS_01143	0	0
BcGS_01144	0	0
BcGS_01145	0	0
BcGS_01146	0	0
BcGS_01147	0	0
BcGS_01148	0	0
BcGS_01149	0	0
BcGS_01150	0	0
BcGS_01151	0	0
BcGS_01152	0	0
BcGS_01153	0	0
BcGS_01154	0	0
BcGS_01155	0	0
BcGS_01156	0	0
BcGS_01157	0	0
BcGS_01158	0	0
BcGS_01159	0	0
BcGS_01160	0	0
BcGS_01161	0	0
BcGS_01162	0	0
BcGS_01163	0	0
BcGS_01164	0	0
BcGS_01165	0	0
BcGS_01166	0	0
BcGS_01167	0	0
BcGS_01169	0	0
BcGS_01170	0	0
BcGS_01171	0	0
BcGS_01172	0	0
BcGS_01173	0	0
BcGS_01174	0	0
BcGS_01175	0	0
BcGS_01176	0	0
BcGS_01177	0	0
BcGS_01178	0	0
BcGS_01179	0	0
BcGS_01180	0	0
BcGS_01181	0	0
BcGS_01182	0	0
BcGS_01183	0	0
BcGS_01184	0	0
BcGS_01185	0	0
BcGS_01186	0	0
BcGS_01187	0	0
BcGS_01188	0	0
BcGS_01189	0	0
BcGS_01190	0	0
BcGS_01191	0	0
BcGS_01192	0	0
BcGS_01193	0	0
BcGS_01194	0	0
BcGS_01195	0	0
BcGS_01196	0	0
BcGS_01197	0	0
BcGS_01198	0	0
BcGS_01199	0	0
BcGS_01200	0	0
BcGS_01201	0	0
BcGS_01202	0	0
BcGS_01203	0	0
BcGS_01204	0	0
BcGS_01205	0	0
BcGS_01206	0	0
BcGS_01207	0	0
BcGS_01208	0	0
BcGS_01209	0	0
BcGS_01210	0	0
BcGS_01211	0	0
BcGS_01212	0	0
BcGS_01213	0	0
BcGS_01214	0	0
BcGS_01215	0	0
BcGS_01216	0	0
BcGS_01217	0	0
BcGS_01218	0	0
BcGS_01219	0	0
BcGS_01220	0	0
BcGS_01221	0	0
BcGS_01222	0	0
BcGS_01223	0	0
BcGS_01224	0	0
BcGS_01225	0	0
BcGS_01226	0	0
BcGS_01227	0	0
BcGS_01228	0	0
BcGS_01229	0	0
BcGS_01230	0	0
BcGS_01231	0	0
BcGS_01232	0	0
BcGS_01233	0	0
BcGS_01234	0	0
BcGS_01235	0	0
BcGS_01236	0	0
BcGS_01237	0	0
BcGS_01238	0	0
BcGS_01239	0	0
BcGS_01240	0	0
BcGS_01241	0	0
BcGS_01242	0	0
BcGS_01243	0	0
BcGS_01244	0	0
BcGS_01245	0	0
BcGS_01246	0	0
BcGS_01247	0	0
BcGS_01248	0	0
BcGS_01249	0	0
BcGS_01250	0	0
BcGS_01251	0	0
BcGS_01252	0	0
BcGS_01253	0	0
BcGS_01254	0	0
BcGS_01255	0	0
BcGS_01256	0	0
BcGS_01257	0	0
BcGS_01258	0	0
BcGS_01259	0	0
BcGS_01260	0	0
BcGS_01261	0	0
BcGS_01262	0	0
BcGS_01263	0	0
BcGS_01264	0	0
BcGS_01265	0	0
BcGS_01266	0	0
BcGS_01267	0	0
BcGS_01268	0	0
BcGS_01269	0	0
BcGS_01270	0	0
BcGS_01272	0	0
BcGS_01273	0	0
BcGS_01274	0	0
BcGS_01275	0	0
BcGS_01276	0	0
BcGS_01277	0	0
BcGS_01278	0	0
BcGS_01279	0	0
BcGS_01280	0	0
BcGS_01281	0	0
BcGS_01282	0	0
BcGS_01283	0	0
BcGS_01284	0	0
BcGS_01285	0	0
BcGS_01286	0	0
BcGS_01287	0	0
BcGS_01288	0	0
BcGS_01289	0	0
BcGS_01290	0	0
BcGS_01291	0	0
BcGS_01292	0	0
BcGS_01293	0	0
BcGS_01294	0	0
BcGS_01295	0	0
BcGS_01296	0	0
BcGS_01297	0	0
BcGS_01298	0	0
BcGS_01299	0	0
BcGS_01300	0	0
BcGS_01301	0	0
BcGS_01302	0	0
BcGS_01303	0	0
BcGS_01304	0	0
BcGS_01305	0	0
BcGS_01306	0	0
BcGS_01307	0	0
BcGS_01308	0	0
BcGS_01309	0	0
BcGS_01310	0	0
BcGS_01311	0	0
BcGS_01312	0	0
BcGS_01313	0	0
BcGS_01314	0	0
BcGS_01315	0	0
BcGS_01316	0	0
BcGS_01317	0	0
BcGS_01318	0	0
BcGS_01319	0	0
BcGS_01320	0	0
BcGS_01321	0	0
BcGS_01322	0	0
BcGS_01323	0	0
BcGS_01324	0	0
BcGS_01325	0	0
BcGS_01326	0	0
BcGS_01327	0	0
BcGS_01328	0	0
BcGS_01329	0	0
BcGS_01330	0	0
BcGS_01331	0	0
BcGS_01332	0	0
BcGS_01333	0	0
BcGS_01334	0	0
BcGS_01335	0	0
BcGS_01336	0	0
BcGS_01337	0	0
BcGS_01338	0	0
BcGS_01339	0	0
BcGS_01340	0	0
BcGS_01341	0	0
BcGS_01342	0	0
BcGS_01343	0	0
BcGS_01344	0	0
BcGS_01345	0	0
BcGS_01346	0	0
BcGS_01347	0	0
BcGS_01348	0	0
BcGS_01349	0	0
BcGS_01350	0	0
BcGS_01351	0	0
BcGS_01352	0	0
BcGS_01353	0	0
BcGS_01354	0	0
BcGS_01355	0	0
BcGS_01356	0	0
BcGS_01357	0	0
BcGS_01358	0	0
BcGS_01359	0	0
BcGS_01360	0	0
BcGS_01361	0	0
BcGS_01362	0	0
BcGS_01363	0	0
BcGS_01364	0	0
BcGS_01365	0	0
BcGS_01366	0	0
BcGS_01367	0	0
BcGS_01368	0	0
BcGS_01369	0	0
BcGS_01370	0	0
BcGS_01371	0	0
BcGS_01372	0	0
BcGS_01373	0	0
BcGS_01374	0	0
BcGS_01375	0	0
BcGS_01376	0	0
BcGS_01377	0	0
BcGS_01378	0	0
BcGS_01379	0	0
BcGS_01380	0	0
BcGS_01381	0	0
BcGS_01382	0	0
BcGS_01383	0	0
BcGS_01384	0	0
BcGS_01385	0	0
BcGS_01386	0	0
BcGS_01387	0	0
BcGS_01388	0	0
BcGS_01389	0	0
BcGS_01390	0	0
BcGS_01391	0	0
BcGS_01392	0	0
BcGS_01393	0	0
BcGS_01394	0	0
BcGS_01395	0	0
BcGS_01396	0	0
BcGS_01397	0	0
BcGS_01398	0	0
BcGS_01399	0	0
BcGS_01400	0	0
BcGS_01401	0	0
BcGS_01402	0	0
BcGS_01403	0	0
BcGS_01404	0	0
BcGS_01405	0	0
BcGS_01406	0	0
BcGS_01407	0	0
BcGS_01408	0	0
BcGS_01409	0	0
BcGS_01410	0	0
BcGS_01411	0	0
BcGS_01412	0	0
BcGS_01413	0	0
BcGS_01414	0	0
BcGS_01415	0	0
BcGS_01416	0	0
BcGS_01417	0	0
BcGS_01418	0	0
BcGS_01419	0	0
BcGS_01420	0	0
BcGS_01421	0	0
BcGS_01422	0	0
BcGS_01423	0	0
BcGS_01424	0	0
BcGS_01425	0	0
BcGS_01426	0	0
BcGS_01427	0	0
BcGS_01428	0	0
BcGS_01429	0	0
BcGS_01430	0	0
BcGS_01431	0	0
BcGS_01432	0	0
BcGS_01433	0	0
BcGS_01434	0	0
BcGS_01435	0	0
BcGS_01436	0	0
BcGS_01437	0	0
BcGS_01438	0	0
BcGS_01439	0	0
BcGS_01440	0	0
BcGS_01441	0	0
BcGS_01442	0	0
BcGS_01443	0	0
BcGS_01444	0	0
BcGS_01445	0	0
BcGS_01446	0	0
BcGS_01447	0	0
BcGS_01448	0	0
BcGS_01449	0	0
BcGS_01450	0	0
BcGS_01451	0	0
BcGS_01452	0	0
BcGS_01453	0	0
BcGS_01454	0	0
BcGS_01455	0	0
BcGS_01456	0	0
BcGS_01457	0	0
BcGS_01458	0	0
BcGS_01459	0	0
BcGS_01460	0	0
BcGS_01461	0	0
BcGS_01462	0	0
BcGS_01463	0	0
BcGS_01464	0	0
BcGS_01465	0	0
BcGS_01466	0	0
BcGS_01467	0	0
BcGS_01468	0	0
BcGS_01469	0	0
BcGS_01470	0	0
BcGS_01471	0	0
BcGS_01472	0	0
BcGS_01473	0	0
BcGS_01474	0	0
BcGS_01475	0	0
BcGS_01476	0	0
BcGS_01477	0	0
BcGS_01478	0	0
BcGS_01479	0	0
BcGS_01480	0	0
BcGS_01481	0	0
BcGS_01482	0	0
BcGS_01483	0	0
BcGS_01484	0	0
BcGS_01485	0	0
BcGS_01486	0	0
BcGS_01487	0	0
BcGS_01488	0	0
BcGS_01489	0	0
BcGS_01490	0	0
BcGS_01491	0	0
BcGS_01492	0	0
BcGS_01493	0	0
BcGS_01494	0	0
BcGS_01495	0	0
BcGS_01496	0	0
BcGS_01497	0	0
BcGS_01498	0	0
BcGS_01499	0	0
BcGS_01500	0	0
BcGS_01501	0	0
BcGS_01502	0	0
BcGS_01503	0	0
BcGS_01504	0	0
BcGS_01505	0	0
BcGS_01506	0	0
BcGS_01507	0	0
BcGS_01508	0	0
BcGS_01509	0	0
BcGS_01511	0	0
BcGS_01512	0	0
BcGS_01513	0	0
BcGS_01514	0	0
BcGS_01515	0	0
BcGS_01516	0	0
BcGS_01517	0	0
BcGS_01518	0	0
BcGS_01519	0	0
BcGS_01520	0	0
BcGS_01521	0	0
BcGS_01522	0	0
BcGS_01523	0	0
BcGS_01524	0	0
BcGS_01525	0	0
BcGS_01526	0	0
BcGS_01527	0	0
BcGS_01528	0	0
BcGS_01529	0	0
BcGS_01530	0	0
BcGS_01531	0	0
BcGS_01532	0	0
BcGS_01533	0	0
BcGS_01534	0	0
BcGS_01535	0	0
BcGS_01536	0	0
BcGS_01537	0	0
BcGS_01538	0	0
BcGS_01539	0	0
BcGS_01540	0	0
BcGS_01541	0	0
BcGS_01542	0	0
BcGS_01543	0	0
BcGS_01544	0	0
BcGS_01545	0	0
BcGS_01546	0	0
BcGS_01547	0	0
BcGS_01548	0	0
BcGS_01549	0	0
BcGS_01550	0	0
BcGS_01551	0	0
BcGS_01552	0	0
BcGS_01553	0	0
BcGS_01554	0	0
BcGS_01555	0	0
BcGS_01556	0	0
BcGS_01557	0	0
BcGS_01558	0	0
BcGS_01559	0	0
BcGS_01560	0	0
BcGS_01561	0	0
BcGS_01562	0	0
BcGS_01563	0	0
BcGS_01564	0	0
BcGS_01565	0	0
BcGS_01566	0	0
BcGS_01568	0	0
BcGS_01569	0	0
BcGS_01570	0	0
BcGS_01571	0	0
BcGS_01572	0	0
BcGS_01573	0	0
BcGS_01574	0	0
BcGS_01575	0	0
BcGS_01576	0	0
BcGS_01577	0	0
BcGS_01578	0	0
BcGS_01579	0	0
BcGS_01580	0	0
BcGS_01581	0	0
BcGS_01582	0	0
BcGS_01583	0	0
BcGS_01584	0	0
BcGS_01585	0	0
BcGS_01586	0	0
BcGS_01587	0	0
BcGS_01588	0	0
BcGS_01589	0	0
BcGS_01590	0	0
BcGS_01591	0	0
BcGS_01592	0	0
BcGS_01593	0	0
BcGS_01594	0	0
BcGS_01595	0	0
BcGS_01596	0	0
BcGS_01597	0	0
BcGS_01598	0	0
BcGS_01599	0	0
BcGS_01600	0	0
BcGS_01601	0	0
BcGS_01602	0	0
BcGS_01603	0	0
BcGS_01604	0	0
BcGS_01605	0	0
BcGS_01606	0	0
BcGS_01607	0	0
BcGS_01608	0	0
BcGS_01609	0	0
BcGS_01610	0	0
BcGS_01611	0	0
BcGS_01612	0	0
BcGS_01613	0	0
BcGS_01614	0	0
BcGS_01615	0	0
BcGS_01616	0	0
BcGS_01617	0	0
BcGS_01618	0	0
BcGS_01619	0	0
BcGS_01620	0	0
BcGS_01621	0	0
BcGS_01622	0	0
BcGS_01623	0	0
BcGS_01624	0	0
BcGS_01625	0	0
BcGS_01626	0	0
BcGS_01627	0	0
BcGS_01628	0	0
BcGS_01629	0	0
BcGS_01630	0	0
BcGS_01631	0	0
BcGS_01632	0	0
BcGS_01633	0	0
BcGS_01634	0	0
BcGS_01635	0	0
BcGS_01636	0	0
BcGS_01637	0	0
BcGS_01638	0	0
BcGS_01639	0	0
BcGS_01640	0	0
BcGS_01641	0	0
BcGS_01642	0	0
BcGS_01643	0	0
BcGS_01644	0	0
BcGS_01645	0	0
BcGS_01646	0	0
BcGS_01647	0	0
BcGS_01648	0	0
BcGS_01649	0	0
BcGS_01650	0	0
BcGS_01651	0	0
BcGS_01652	0	0
BcGS_01653	0	0
BcGS_01654	0	0
BcGS_01655	0	0
BcGS_01656	0	0
BcGS_01657	0	0
BcGS_01658	0	0
BcGS_01659	0	0
BcGS_01661	0	0
BcGS_01662	0	0
BcGS_01663	0	0
BcGS_01664	0	0
BcGS_01665	0	0
BcGS_01666	0	0
BcGS_01667	0	0
BcGS_01668	0	0
BcGS_01669	0	0
BcGS_01670	0	0
BcGS_01671	0	0
BcGS_01672	0	0
BcGS_01673	0	0
BcGS_01674	0	0
BcGS_01675	0	0
BcGS_01676	0	0
BcGS_01677	0	0
BcGS_01678	0	0
BcGS_01679	0	0
BcGS_01680	0	0
BcGS_01681	0	0
BcGS_01682	0	0
BcGS_01683	0	0
BcGS_01684	0	0
BcGS_01685	0	0
BcGS_01686	0	0
BcGS_01687	0	0
BcGS_01688	0	0
BcGS_01689	0	0
BcGS_01690	0	0
BcGS_01691	0	0
BcGS_01692	0	0
BcGS_01694	0	0
BcGS_01695	0	0
BcGS_01696	0	0
BcGS_01697	0	0
BcGS_01698	0	0
BcGS_01699	0	0
BcGS_01700	0	0
BcGS_01701	0	0
BcGS_01702	0	0
BcGS_01703	0	0
BcGS_01704	0	0
BcGS_01705	0	0
BcGS_01706	0	0
BcGS_01707	0	0
BcGS_01708	0	0
BcGS_01709	0	0
BcGS_01710	0	0
BcGS_01711	0	0
BcGS_01712	0	0
BcGS_01713	0	0
BcGS_01714	0	0
BcGS_01715	0	0
BcGS_01716	0	0
BcGS_01717	0	0
BcGS_01718	0	0
BcGS_01719	0	0
BcGS_01720	0	0
BcGS_01721	0	0
BcGS_01722	0	0
BcGS_01723	0	0
BcGS_01724	0	0
BcGS_01725	0	0
BcGS_01726	0	0
BcGS_01727	0	0
BcGS_01728	0	0
BcGS_01729	0	0
BcGS_01730	0	0
BcGS_01731	0	0
BcGS_01732	0	0
BcGS_01733	0	0
BcGS_01734	0	0
BcGS_01735	0	0
BcGS_01736	0	0
BcGS_01737	0	0
BcGS_01738	0	0
BcGS_01739	0	0
BcGS_01740	0	0
BcGS_01741	0	0
BcGS_01742	0	0
BcGS_01743	0	0
BcGS_01744	0	0
BcGS_01745	0	0
BcGS_01746	0	0
BcGS_01747	0	0
BcGS_01748	0	0
BcGS_01749	0	0
BcGS_01750	0	0
BcGS_01751	0	0
BcGS_01752	0	0
BcGS_01753	0	0
BcGS_01754	0	0
BcGS_01755	0	0
BcGS_01756	0	0
BcGS_01757	0	0
BcGS_01758	0	0
BcGS_01759	0	0
BcGS_01760	0	0
BcGS_01761	0	0
BcGS_01762	0	0
BcGS_01763	0	0
BcGS_01764	0	0
BcGS_01765	0	0
BcGS_01766	0	0
BcGS_01767	0	0
BcGS_01768	0	0
BcGS_01769	0	0
BcGS_01770	0	0
BcGS_01771	0	0
BcGS_01772	0	0
BcGS_01773	0	0
BcGS_01774	0	0
BcGS_01775	0	0
BcGS_01776	0	0
BcGS_01777	0	0
BcGS_01778	0	0
BcGS_01779	0	0
BcGS_01780	0	0
BcGS_01781	0	0
BcGS_01782	0	0
BcGS_01783	0	0
BcGS_01784	0	0
BcGS_01785	0	0
BcGS_01786	0	0
BcGS_01787	0	0
BcGS_01788	0	0
BcGS_01789	0	0
BcGS_01790	0	0
BcGS_01791	0	0
BcGS_01792	0	0
BcGS_01793	0	0
BcGS_01794	0	0
BcGS_01795	0	0
BcGS_01796	0	0
BcGS_01797	0	0
BcGS_01798	0	0
BcGS_01799	0	0
BcGS_01800	0	0
BcGS_01801	0	0
BcGS_01802	0	0
BcGS_01803	0	0
BcGS_01804	0	0
BcGS_01805	0	0
BcGS_01806	0	0
BcGS_01807	0	0
BcGS_01808	0	0
BcGS_01809	0	0
BcGS_01810	0	0
BcGS_01811	0	0
BcGS_01812	0	0
BcGS_01813	0	0
BcGS_01814	0	0
BcGS_01815	0	0
BcGS_01816	0	0
BcGS_01817	0	0
BcGS_01818	0	0
BcGS_01819	0	0
BcGS_01820	0	0
BcGS_01821	0	0
BcGS_01822	0	0
BcGS_01823	0	0
BcGS_01824	0	0
BcGS_01825	0	0
BcGS_01826	0	0
BcGS_01827	0	0
BcGS_01828	0	0
BcGS_01829	0	0
BcGS_01830	0	0
BcGS_01831	0	0
BcGS_01832	0	0
BcGS_01833	0	0
BcGS_01834	0	0
BcGS_01835	0	0
BcGS_01836	0	0
BcGS_01837	0	0
BcGS_01838	0	0
BcGS_01839	0	0
BcGS_01840	0	0
BcGS_01841	0	0
BcGS_01842	0	0
BcGS_01843	0	0
BcGS_01844	0	0
BcGS_01845	0	0
BcGS_01846	0	0
BcGS_01847	0	0
BcGS_01848	0	0
BcGS_01849	0	0
BcGS_01850	0	0
BcGS_01851	0	0
BcGS_01852	0	0
BcGS_01853	0	0
BcGS_01854	0	0
BcGS_01855	0	0
BcGS_01856	0	0
BcGS_01857	0	0
BcGS_01858	0	0
BcGS_01859	0	0
BcGS_01860	0	0
BcGS_01861	0	0
BcGS_01862	0	0
BcGS_01863	0	0
BcGS_01864	0	0
BcGS_01865	0	0
BcGS_01866	0	0
BcGS_01867	0	0
BcGS_01868	0	0
BcGS_01869	0	0
BcGS_01870	0	0
BcGS_01871	0	0
BcGS_01872	0	0
BcGS_01873	0	0
BcGS_01874	0	0
BcGS_01875	0	0
BcGS_01876	0	0
BcGS_01877	0	0
BcGS_01878	0	0
BcGS_01879	0	0
BcGS_01880	0	0
BcGS_01881	0	0
BcGS_01882	0	0
BcGS_01883	0	0
BcGS_01884	0	0
BcGS_01885	0	0
BcGS_01886	0	0
BcGS_01887	0	0
BcGS_01888	0	0
BcGS_01889	0	0
BcGS_01890	0	0
BcGS_01891	0	0
BcGS_01892	0	0
BcGS_01893	0	0
BcGS_01894	0	0
BcGS_01895	0	0
BcGS_01896	0	0
BcGS_01897	0	0
BcGS_01898	0	0
BcGS_01899	0	0
BcGS_01900	0	0
BcGS_01901	0	0
BcGS_01902	0	0
BcGS_01903	0	0
BcGS_01904	0	0
BcGS_01905	0	0
BcGS_01906	0	0
BcGS_01907	0	0
BcGS_01908	0	0
BcGS_01909	0	0
BcGS_01910	0	0
BcGS_01911	0	0
BcGS_01912	0	0
BcGS_01913	0	0
BcGS_01914	0	0
BcGS_01915	0	0
BcGS_01916	0	0
BcGS_01917	0	0
BcGS_01918	0	0
BcGS_01919	0	0
BcGS_01920	0	0
BcGS_01921	0	0
BcGS_01922	0	0
BcGS_01923	0	0
BcGS_01924	0	0
BcGS_01925	0	0
BcGS_01926	0	0
BcGS_01927	0	0
BcGS_01928	0	0
BcGS_01929	0	0
BcGS_01930	0	0
BcGS_01931	0	0
BcGS_01932	0	0
BcGS_01933	0	0
BcGS_01934	0	0
BcGS_01935	0	0
BcGS_01936	0	0
BcGS_01937	0	0
BcGS_01938	0	0
BcGS_01939	0	0
BcGS_01940	0	0
BcGS_01941	0	0
BcGS_01942	0	0
BcGS_01943	0	0
BcGS_01944	0	0
BcGS_01945	0	0
BcGS_01946	0	0
BcGS_01947	0	0
BcGS_01948	0	0
BcGS_01949	0	0
BcGS_01950	0	0
BcGS_01951	0	0
BcGS_01952	0	0
BcGS_01953	0	0
BcGS_01954	0	0
BcGS_01955	0	0
BcGS_01956	0	0
BcGS_01957	0	0
BcGS_01958	0	0
BcGS_01959	0	0
BcGS_01960	0	0
BcGS_01962	0	0
BcGS_01963	0	0
BcGS_01964	0	0
BcGS_01965	0	0
BcGS_01966	0	0
BcGS_01967	0	0
BcGS_01968	0	0
BcGS_01969	0	0
BcGS_01970	0	0
BcGS_01972	0	0
BcGS_01973	0	0
BcGS_01974	0	0
BcGS_01975	0	0
BcGS_01976	0	0
BcGS_01977	0	0
BcGS_01978	0	0
BcGS_01979	0	0
BcGS_01980	0	0
BcGS_01981	0	0
BcGS_01982	0	0
BcGS_01983	0	0
BcGS_01984	0	0
BcGS_01985	0	0
BcGS_01986	0	0
BcGS_01987	0	0
BcGS_01988	0	0
BcGS_01989	0	0
BcGS_01990	0	0
BcGS_01991	0	0
BcGS_01992	0	0
BcGS_01993	0	0
BcGS_01994	0	0
BcGS_01995	0	0
BcGS_01996	0	0
BcGS_01997	0	0
BcGS_01998	0	0
BcGS_01999	0	0
BcGS_02000	0	0
BcGS_02001	0	0
BcGS_02002	0	0
BcGS_02003	0	0
BcGS_02004	0	0
BcGS_02005	0	0
BcGS_02006	0	0
BcGS_02007	0	0
BcGS_02008	0	0
BcGS_02009	0	0
BcGS_02010	0	0
BcGS_02011	0	0
BcGS_02012	0	0
BcGS_02013	0	0
BcGS_02014	0	0
BcGS_02015	0	0
BcGS_02016	0	0
BcGS_02017	0	0
[truncated: 60,211 more rows]

## Sheet: Table 5
Number of 21-mers created from Luciferase gene mapped against the entire BcAN/BcGS transcriptome
BcAN/BcGS identifier	number of 21-mer hit with no mismatch allowed per read	number of 21-mer hit with 1 mismatch allowed per read
BcGS_00001	0	0
BcGS_00002	0	0
BcGS_00003	0	0
BcGS_00004	0	0
BcGS_00005	0	0		BcAN= B. cockerelli adult and nymph (wholebody) transcriptome library
BcGS_00006	0	0		BcGS= B. cockerelli gut and salivary glands (from adults only) transcriptome library
BcGS_00007	0	0
BcGS_00008	0	0
BcGS_00009	0	0
BcGS_00010	0	0
BcGS_00011	0	0
BcGS_00012	0	0
BcGS_00013	0	0
BcGS_00014	0	0
BcGS_00015	0	0
BcGS_00016	0	0
BcGS_00017	0	0
BcGS_00018	0	0
BcGS_00019	0	0
BcGS_00020	0	0
BcGS_00021	0	0
BcGS_00022	0	0
BcGS_00023	0	0
BcGS_00024	0	0
BcGS_00025	0	0
BcGS_00026	0	0
BcGS_00027	0	0
BcGS_00028	0	0
BcGS_00029	0	0
BcGS_00030	0	0
BcGS_00031	0	0
BcGS_00032	0	0
BcGS_00033	0	0
BcGS_00034	0	0
BcGS_00035	0	0
BcGS_00036	0	0
BcGS_00037	0	0
BcGS_00038	0	0
BcGS_00039	0	0
BcGS_00040	0	0
BcGS_00041	0	0
BcGS_00042	0	0
BcGS_00043	0	0
BcGS_00044	0	0
BcGS_00045	0	0
BcGS_00046	0	0
BcGS_00047	0	0
BcGS_00048	0	0
BcGS_00049	0	0
BcGS_00050	0	0
BcGS_00051	0	0
BcGS_00052	0	0
BcGS_00053	0	0
BcGS_00054	0	0
BcGS_00055	0	0
BcGS_00056	0	0
BcGS_00057	0	0
BcGS_00058	0	0
BcGS_00059	0	0
BcGS_00060	0	0
BcGS_00061	0	0
BcGS_00062	0	0
BcGS_00063	0	0
BcGS_00064	0	0
BcGS_00065	0	0
BcGS_00066	0	0
BcGS_00067	0	0
BcGS_00068	0	0
BcGS_00069	0	0
BcGS_00070	0	0
BcGS_00071	0	0
BcGS_00072	0	0
BcGS_00073	0	0
BcGS_00074	0	0
BcGS_00075	0	0
BcGS_00076	0	0
BcGS_00077	0	0
BcGS_00078	0	0
BcGS_00079	0	0
BcGS_00080	0	0
BcGS_00081	0	0
BcGS_00082	0	0
BcGS_00083	0	0
BcGS_00084	0	0
BcGS_00085	0	0
BcGS_00086	0	0
BcGS_00087	0	0
BcGS_00088	0	0
BcGS_00089	0	0
BcGS_00090	0	0
BcGS_00091	0	0
BcGS_00092	0	0
BcGS_00094	0	0
BcGS_00095	0	0
BcGS_00096	0	0
BcGS_00097	0	0
BcGS_00098	0	0
BcGS_00099	0	0
BcGS_00100	0	0
BcGS_00101	0	0
BcGS_00102	0	0
BcGS_00103	0	0
BcGS_00104	0	0
BcGS_00105	0	0
BcGS_00106	0	0
BcGS_00107	0	0
BcGS_00108	0	0
BcGS_00109	0	0
BcGS_00110	0	0
BcGS_00111	0	0
BcGS_00112	0	0
BcGS_00113	0	0
BcGS_00114	0	0
BcGS_00115	0	0
BcGS_00116	0	0
BcGS_00117	0	0
BcGS_00118	0	0
BcGS_00119	0	0
BcGS_00120	0	0
BcGS_00121	0	0
BcGS_00123	0	0
BcGS_00124	0	0
BcGS_00125	0	0
BcGS_00126	0	0
BcGS_00127	0	0
BcGS_00128	0	0
BcGS_00129	0	0
BcGS_00130	0	0
BcGS_00131	0	0
BcGS_00132	0	0
BcGS_00133	0	0
BcGS_00134	0	0
BcGS_00135	0	0
BcGS_00136	0	0
BcGS_00137	0	0
BcGS_00138	0	0
BcGS_00139	0	0
BcGS_00140	0	0
BcGS_00141	0	0
BcGS_00142	0	0
BcGS_00143	0	0
BcGS_00144	0	0
BcGS_00145	0	0
BcGS_00146	0	0
BcGS_00147	0	0
BcGS_00148	0	0
BcGS_00149	0	0
BcGS_00150	0	0
BcGS_00151	0	0
BcGS_00152	0	0
BcGS_00153	0	0
BcGS_00154	0	0
BcGS_00155	0	0
BcGS_00156	0	0
BcGS_00157	0	0
BcGS_00158	0	0
BcGS_00159	0	0
BcGS_00160	0	0
BcGS_00161	0	0
BcGS_00162	0	0
BcGS_00163	0	0
BcGS_00164	0	0
BcGS_00165	0	0
BcGS_00166	0	0
BcGS_00167	0	0
BcGS_00168	0	0
BcGS_00169	0	0
BcGS_00170	0	0
BcGS_00171	0	0
BcGS_00172	0	0
BcGS_00173	0	0
BcGS_00174	0	0
BcGS_00175	0	0
BcGS_00176	0	0
BcGS_00177	0	0
BcGS_00179	0	0
BcGS_00180	0	0
BcGS_00181	0	0
BcGS_00182	0	0
BcGS_00183	0	0
BcGS_00184	0	0
BcGS_00185	0	0
BcGS_00186	0	0
BcGS_00187	0	0
BcGS_00188	0	0
BcGS_00189	0	0
BcGS_00190	0	0
BcGS_00191	0	0
BcGS_00192	0	0
BcGS_00193	0	0
BcGS_00194	0	0
BcGS_00195	0	0
BcGS_00196	0	0
BcGS_00197	0	0
BcGS_00198	0	0
BcGS_00199	0	0
BcGS_00200	0	0
BcGS_00201	0	0
BcGS_00202	0	0
BcGS_00203	0	0
BcGS_00204	0	0
BcGS_00205	0	0
BcGS_00206	0	0
BcGS_00207	0	0
BcGS_00208	0	0
BcGS_00209	0	0
BcGS_00210	0	0
BcGS_00211	0	0
BcGS_00212	0	0
BcGS_00213	0	0
BcGS_00214	0	0
BcGS_00215	0	0
BcGS_00216	0	0
BcGS_00217	0	0
BcGS_00218	0	0
BcGS_00219	0	0
BcGS_00220	0	0
BcGS_00221	0	0
BcGS_00222	0	0
BcGS_00223	0	0
BcGS_00224	0	0
BcGS_00225	0	0
BcGS_00226	0	0
BcGS_00227	0	0
BcGS_00228	0	0
BcGS_00229	0	0
BcGS_00230	0	0
BcGS_00231	0	0
BcGS_00232	0	0
BcGS_00233	0	0
BcGS_00234	0	0
BcGS_00235	0	0
BcGS_00236	0	0
BcGS_00237	0	0
BcGS_00238	0	0
BcGS_00239	0	0
BcGS_00240	0	0
BcGS_00241	0	0
BcGS_00242	0	0
BcGS_00243	0	0
BcGS_00244	0	0
BcGS_00245	0	0
BcGS_00246	0	0
BcGS_00247	0	0
BcGS_00248	0	0
BcGS_00249	0	0
BcGS_00250	0	0
BcGS_00251	0	0
BcGS_00255	0	0
BcGS_00256	0	0
BcGS_00257	0	0
BcGS_00258	0	0
BcGS_00259	0	0
BcGS_00260	0	0
BcGS_00261	0	0
BcGS_00262	0	0
BcGS_00263	0	0
BcGS_00264	0	0
BcGS_00265	0	0
BcGS_00266	0	0
BcGS_00267	0	0
BcGS_00268	0	0
BcGS_00269	0	0
BcGS_00270	0	0
BcGS_00271	0	0
BcGS_00272	0	0
BcGS_00273	0	0
BcGS_00274	0	0
BcGS_00275	0	0
BcGS_00276	0	0
BcGS_00277	0	0
BcGS_00278	0	0
BcGS_00279	0	0
BcGS_00280	0	0
BcGS_00281	0	0
BcGS_00282	0	0
BcGS_00283	0	0
BcGS_00284	0	0
BcGS_00285	0	0
BcGS_00286	0	0
BcGS_00287	0	0
BcGS_00288	0	0
BcGS_00289	0	0
BcGS_00291	0	0
BcGS_00292	0	0
BcGS_00293	0	0
BcGS_00294	0	0
BcGS_00295	0	0
BcGS_00296	0	0
BcGS_00297	0	0
BcGS_00298	0	0
BcGS_00299	0	0
BcGS_00300	0	0
BcGS_00301	0	0
BcGS_00302	0	0
BcGS_00303	0	0
BcGS_00304	0	0
BcGS_00305	0	0
BcGS_00306	0	0
BcGS_00307	0	0
BcGS_00308	0	0
BcGS_00309	0	0
BcGS_00310	0	0
BcGS_00311	0	0
BcGS_00312	0	0
BcGS_00313	0	0
BcGS_00314	0	0
BcGS_00315	0	0
BcGS_00316	0	0
BcGS_00317	0	0
BcGS_00318	0	0
BcGS_00319	0	0
BcGS_00320	0	0
BcGS_00321	0	0
BcGS_00322	0	0
BcGS_00323	0	0
BcGS_00324	0	0
BcGS_00325	0	0
BcGS_00326	0	0
BcGS_00327	0	0
BcGS_00328	0	0
BcGS_00329	0	0
BcGS_00330	0	0
BcGS_00331	0	0
BcGS_00332	0	0
BcGS_00333	0	0
BcGS_00334	0	0
BcGS_00335	0	0
BcGS_00336	0	0
BcGS_00337	0	0
BcGS_00338	0	0
BcGS_00339	0	0
BcGS_00340	0	0
BcGS_00341	0	0
BcGS_00342	0	0
BcGS_00343	0	0
BcGS_00344	0	0
BcGS_00345	0	0
BcGS_00346	0	0
BcGS_00347	0	0
BcGS_00348	0	0
BcGS_00349	0	0
BcGS_00350	0	0
BcGS_00351	0	0
BcGS_00352	0	0
BcGS_00353	0	0
BcGS_00354	0	0
BcGS_00355	0	0
BcGS_00356	0	0
BcGS_00357	0	0
BcGS_00358	0	0
BcGS_00359	0	0
BcGS_00360	0	0
BcGS_00361	0	0
BcGS_00362	0	0
BcGS_00363	0	0
BcGS_00364	0	0
BcGS_00365	0	0
BcGS_00366	0	0
BcGS_00367	0	0
BcGS_00368	0	0
BcGS_00369	0	0
BcGS_00370	0	0
BcGS_00371	0	0
BcGS_00372	0	0
BcGS_00373	0	0
BcGS_00374	0	0
BcGS_00375	0	0
BcGS_00376	0	0
BcGS_00377	0	0
BcGS_00378	0	0
BcGS_00379	0	0
BcGS_00380	0	0
BcGS_00381	0	0
BcGS_00382	0	0
BcGS_00383	0	0
BcGS_00384	0	0
BcGS_00385	0	0
BcGS_00386	0	0
BcGS_00387	0	0
BcGS_00388	0	0
BcGS_00389	0	0
BcGS_00390	0	0
BcGS_00391	0	0
BcGS_00392	0	0
BcGS_00393	0	0
BcGS_00394	0	0
BcGS_00395	0	0
BcGS_00396	0	0
BcGS_00397	0	0
BcGS_00398	0	0
BcGS_00399	0	0
BcGS_00400	0	0
BcGS_00401	0	0
BcGS_00402	0	0
BcGS_00403	0	0
BcGS_00404	0	0
BcGS_00405	0	0
BcGS_00406	0	0
BcGS_00407	0	0
BcGS_00408	0	0
BcGS_00409	0	0
BcGS_00410	0	0
BcGS_00411	0	0
BcGS_00412	0	0
BcGS_00413	0	0
BcGS_00414	0	0
BcGS_00415	0	0
BcGS_00416	0	0
BcGS_00417	0	0
BcGS_00418	0	0
BcGS_00419	0	0
BcGS_00420	0	0
BcGS_00421	0	0
BcGS_00422	0	0
BcGS_00423	0	0
BcGS_00424	0	0
BcGS_00425	0	0
BcGS_00426	0	0
BcGS_00427	0	0
BcGS_00428	0	0
BcGS_00429	0	0
BcGS_00430	0	0
BcGS_00431	0	0
BcGS_00432	0	0
BcGS_00433	0	0
BcGS_00434	0	0
BcGS_00435	0	0
BcGS_00436	0	0
BcGS_00437	0	0
BcGS_00438	0	0
BcGS_00439	0	0
BcGS_00440	0	0
BcGS_00441	0	0
BcGS_00442	0	0
BcGS_00443	0	0
BcGS_00444	0	0
BcGS_00445	0	0
BcGS_00446	0	0
BcGS_00447	0	0
BcGS_00448	0	0
BcGS_00449	0	0
BcGS_00450	0	0
BcGS_00451	0	0
BcGS_00452	0	0
BcGS_00453	0	0
BcGS_00454	0	0
BcGS_00455	0	0
BcGS_00456	0	0
BcGS_00457	0	0
BcGS_00458	0	0
BcGS_00459	0	0
BcGS_00460	0	0
BcGS_00461	0	0
BcGS_00462	0	0
BcGS_00463	0	0
BcGS_00464	0	0
BcGS_00465	0	0
BcGS_00466	0	0
BcGS_00467	0	0
BcGS_00468	0	0
BcGS_00469	0	0
BcGS_00470	0	0
BcGS_00471	0	0
BcGS_00472	0	0
BcGS_00473	0	0
BcGS_00474	0	0
BcGS_00475	0	0
BcGS_00476	0	0
BcGS_00477	0	0
BcGS_00478	0	0
BcGS_00479	0	0
BcGS_00480	0	0
BcGS_00481	0	0
BcGS_00482	0	0
BcGS_00483	0	0
BcGS_00484	0	0
BcGS_00485	0	0
BcGS_00486	0	0
BcGS_00487	0	0
BcGS_00488	0	0
BcGS_00489	0	0
BcGS_00490	0	0
BcGS_00491	0	0
BcGS_00492	0	0
BcGS_00493	0	0
BcGS_00494	0	0
BcGS_00495	0	0
BcGS_00496	0	0
BcGS_00497	0	0
BcGS_00498	0	0
BcGS_00499	0	0
BcGS_00500	0	0
BcGS_00501	0	0
BcGS_00502	0	0
BcGS_00503	0	0
BcGS_00504	0	0
BcGS_00505	0	0
BcGS_00506	0	0
BcGS_00507	0	0
BcGS_00508	0	0
BcGS_00509	0	0
BcGS_00510	0	0
BcGS_00511	0	0
BcGS_00512	0	0
BcGS_00513	0	0
BcGS_00514	0	0
BcGS_00515	0	0
BcGS_00516	0	0
BcGS_00517	0	0
BcGS_00518	0	0
BcGS_00519	0	0
BcGS_00520	0	0
BcGS_00521	0	0
BcGS_00522	0	0
BcGS_00523	0	0
BcGS_00524	0	0
BcGS_00525	0	0
BcGS_00526	0	0
BcGS_00527	0	0
BcGS_00528	0	0
BcGS_00529	0	0
BcGS_00530	0	0
BcGS_00531	0	0
BcGS_00532	0	0
BcGS_00533	0	0
BcGS_00534	0	0
BcGS_00535	0	0
BcGS_00536	0	0
BcGS_00537	0	0
BcGS_00538	0	0
BcGS_00539	0	0
BcGS_00541	0	0
BcGS_00542	0	0
BcGS_00543	0	0
BcGS_00544	0	0
BcGS_00545	0	0
BcGS_00546	0	0
BcGS_00547	0	0
BcGS_00548	0	0
BcGS_00549	0	0
BcGS_00550	0	0
BcGS_00551	0	0
BcGS_00552	0	0
BcGS_00553	0	0
BcGS_00554	0	0
BcGS_00555	0	0
BcGS_00556	0	0
BcGS_00557	0	0
BcGS_00558	0	0
BcGS_00559	0	0
BcGS_00560	0	0
BcGS_00561	0	0
BcGS_00562	0	0
BcGS_00563	0	0
BcGS_00564	0	0
BcGS_00565	0	0
BcGS_00567	0	0
BcGS_00568	0	0
BcGS_00569	0	0
BcGS_00570	0	0
BcGS_00571	0	0
BcGS_00572	0	0
BcGS_00573	0	0
BcGS_00574	0	0
BcGS_00575	0	0
BcGS_00576	0	0
BcGS_00577	0	0
BcGS_00578	0	0
BcGS_00579	0	0
BcGS_00580	0	0
BcGS_00581	0	0
BcGS_00582	0	0
BcGS_00583	0	0
BcGS_00584	0	0
BcGS_00585	0	0
BcGS_00586	0	0
BcGS_00587	0	0
BcGS_00588	0	0
BcGS_00589	0	0
BcGS_00590	0	0
BcGS_00591	0	0
BcGS_00592	0	0
BcGS_00593	0	0
BcGS_00594	0	0
BcGS_00595	0	0
BcGS_00596	0	0
BcGS_00597	0	0
BcGS_00598	0	0
BcGS_00599	0	0
BcGS_00600	0	0
BcGS_00601	0	0
BcGS_00602	0	0
BcGS_00603	0	0
BcGS_00604	0	0
BcGS_00605	0	0
BcGS_00606	0	0
BcGS_00607	0	0
BcGS_00608	0	0
BcGS_00609	0	0
BcGS_00610	0	0
BcGS_00611	0	0
BcGS_00612	0	0
BcGS_00613	0	0
BcGS_00614	0	0
BcGS_00615	0	0
BcGS_00616	0	0
BcGS_00617	0	0
BcGS_00618	0	0
BcGS_00619	0	0
BcGS_00620	0	0
BcGS_00621	0	0
BcGS_00622	0	0
BcGS_00623	0	0
BcGS_00624	0	0
BcGS_00625	0	0
BcGS_00626	0	0
BcGS_00627	0	0
BcGS_00628	0	0
BcGS_00629	0	0
BcGS_00630	0	0
BcGS_00631	0	0
BcGS_00632	0	0
BcGS_00633	0	0
BcGS_00634	0	0
BcGS_00635	0	0
BcGS_00636	0	0
BcGS_00637	0	0
BcGS_00638	0	0
BcGS_00639	0	0
BcGS_00641	0	0
BcGS_00642	0	0
BcGS_00643	0	0
BcGS_00644	0	0
BcGS_00645	0	0
BcGS_00646	0	0
BcGS_00647	0	0
BcGS_00648	0	0
BcGS_00649	0	0
BcGS_00650	0	0
BcGS_00651	0	0
BcGS_00652	0	0
BcGS_00653	0	0
BcGS_00654	0	0
BcGS_00655	0	0
BcGS_00656	0	0
BcGS_00657	0	0
BcGS_00658	0	0
BcGS_00659	0	0
BcGS_00660	0	0
BcGS_00661	0	0
BcGS_00662	0	0
BcGS_00663	0	0
BcGS_00664	0	0
BcGS_00665	0	0
BcGS_00666	0	0
BcGS_00667	0	0
BcGS_00668	0	0
BcGS_00669	0	0
BcGS_00670	0	0
BcGS_00671	0	0
BcGS_00672	0	0
BcGS_00673	0	0
BcGS_00674	0	0
BcGS_00675	0	0
BcGS_00676	0	0
BcGS_00677	0	0
BcGS_00678	0	0
BcGS_00679	0	0
BcGS_00680	0	0
BcGS_00681	0	0
BcGS_00682	0	0
BcGS_00683	0	0
BcGS_00685	0	0
BcGS_00686	0	0
BcGS_00687	0	0
BcGS_00688	0	0
BcGS_00689	0	0
BcGS_00690	0	0
BcGS_00691	0	0
BcGS_00692	0	0
BcGS_00693	0	0
BcGS_00694	0	0
BcGS_00695	0	0
BcGS_00696	0	0
BcGS_00697	0	0
BcGS_00698	0	0
BcGS_00699	0	0
BcGS_00700	0	0
BcGS_00701	0	0
BcGS_00702	0	0
BcGS_00703	0	0
BcGS_00704	0	0
BcGS_00705	0	0
BcGS_00706	0	0
BcGS_00707	0	0
BcGS_00708	0	0
BcGS_00709	0	0
BcGS_00710	0	0
BcGS_00711	0	0
BcGS_00712	0	0
BcGS_00713	0	0
BcGS_00714	0	0
BcGS_00715	0	0
BcGS_00716	0	0
BcGS_00717	0	0
BcGS_00718	0	0
BcGS_00719	0	0
BcGS_00720	0	0
BcGS_00721	0	0
BcGS_00722	0	0
BcGS_00723	0	0
BcGS_00724	0	0
BcGS_00725	0	0
BcGS_00726	0	0
BcGS_00727	0	0
BcGS_00728	0	0
BcGS_00729	0	0
BcGS_00730	0	0
BcGS_00731	0	0
BcGS_00732	0	0
BcGS_00733	0	0
BcGS_00734	0	0
BcGS_00735	0	0
BcGS_00736	0	0
BcGS_00737	0	0
BcGS_00738	0	0
BcGS_00739	0	0
BcGS_00740	0	0
BcGS_00741	0	0
BcGS_00742	0	0
BcGS_00743	0	0
BcGS_00744	0	0
BcGS_00745	0	0
BcGS_00746	0	0
BcGS_00747	0	0
BcGS_00748	0	0
BcGS_00749	0	0
BcGS_00750	0	0
BcGS_00751	0	0
BcGS_00752	0	0
BcGS_00753	0	0
BcGS_00754	0	0
BcGS_00755	0	0
BcGS_00756	0	0
BcGS_00757	0	0
BcGS_00758	0	0
BcGS_00759	0	0
BcGS_00760	0	0
BcGS_00761	0	0
BcGS_00762	0	0
BcGS_00763	0	0
BcGS_00764	0	0
BcGS_00765	0	0
BcGS_00766	0	0
BcGS_00767	0	0
BcGS_00768	0	0
BcGS_00769	0	0
BcGS_00770	0	0
BcGS_00771	0	0
BcGS_00772	0	0
BcGS_00773	0	0
BcGS_00774	0	0
BcGS_00775	0	0
BcGS_00776	0	0
BcGS_00777	0	0
BcGS_00778	0	0
BcGS_00779	0	0
BcGS_00780	0	0
BcGS_00781	0	0
BcGS_00782	0	0
BcGS_00783	0	0
BcGS_00784	0	0
BcGS_00785	0	0
BcGS_00786	0	0
BcGS_00787	0	0
BcGS_00788	0	0
BcGS_00789	0	0
BcGS_00790	0	0
BcGS_00791	0	0
BcGS_00792	0	0
BcGS_00793	0	0
BcGS_00794	0	0
BcGS_00795	0	0
BcGS_00796	0	0
BcGS_00797	0	0
BcGS_00798	0	0
BcGS_00799	0	0
BcGS_00800	0	0
BcGS_00801	0	0
BcGS_00802	0	0
BcGS_00803	0	0
BcGS_00804	0	0
BcGS_00805	0	0
BcGS_00806	0	0
BcGS_00807	0	0
BcGS_00808	0	0
BcGS_00809	0	0
BcGS_00810	0	0
BcGS_00811	0	0
BcGS_00812	0	0
BcGS_00813	0	0
BcGS_00814	0	0
BcGS_00815	0	0
BcGS_00816	0	0
BcGS_00817	0	0
BcGS_00818	0	0
BcGS_00819	0	0
BcGS_00820	0	0
BcGS_00821	0	0
BcGS_00822	0	0
BcGS_00823	0	0
BcGS_00824	0	0
BcGS_00825	0	0
BcGS_00826	0	0
BcGS_00827	0	0
BcGS_00828	0	0
BcGS_00829	0	0
BcGS_00830	0	0
BcGS_00831	0	0
BcGS_00832	0	0
BcGS_00833	0	0
BcGS_00834	0	0
BcGS_00835	0	0
BcGS_00836	0	0
BcGS_00837	0	0
BcGS_00838	0	0
BcGS_00839	0	0
BcGS_00840	0	0
BcGS_00841	0	0
BcGS_00842	0	0
BcGS_00843	0	0
BcGS_00844	0	0
BcGS_00845	0	0
BcGS_00846	0	0
BcGS_00848	0	0
BcGS_00849	0	0
BcGS_00850	0	0
BcGS_00851	0	0
BcGS_00852	0	0
BcGS_00853	0	0
BcGS_00854	0	0
BcGS_00855	0	0
BcGS_00856	0	0
BcGS_00857	0	0
BcGS_00858	0	0
BcGS_00859	0	0
BcGS_00860	0	0
BcGS_00861	0	0
BcGS_00862	0	0
BcGS_00863	0	0
BcGS_00864	0	0
BcGS_00865	0	0
BcGS_00866	0	0
BcGS_00867	0	0
BcGS_00868	0	0
BcGS_00869	0	0
BcGS_00870	0	0
BcGS_00871	0	0
BcGS_00872	0	0
BcGS_00873	0	0
BcGS_00874	0	0
BcGS_00875	0	0
BcGS_00876	0	0
BcGS_00877	0	0
BcGS_00878	0	0
BcGS_00879	0	0
BcGS_00880	0	0
BcGS_00881	0	0
BcGS_00882	0	0
BcGS_00883	0	0
BcGS_00884	0	0
BcGS_00885	0	0
BcGS_00886	0	0
BcGS_00887	0	0
BcGS_00888	0	0
BcGS_00889	0	0
BcGS_00890	0	0
BcGS_00891	0	0
BcGS_00892	0	0
BcGS_00893	0	0
BcGS_00894	0	0
BcGS_00895	0	0
BcGS_00896	0	0
BcGS_00897	0	0
BcGS_00898	0	0
BcGS_00899	0	0
BcGS_00900	0	0
BcGS_00901	0	0
BcGS_00902	0	0
BcGS_00903	0	0
BcGS_00904	0	0
BcGS_00905	0	0
BcGS_00906	0	0
BcGS_00907	0	0
BcGS_00908	0	0
BcGS_00909	0	0
BcGS_00910	0	0
BcGS_00911	0	0
BcGS_00912	0	0
BcGS_00913	0	0
BcGS_00914	0	0
BcGS_00915	0	0
BcGS_00916	0	0
BcGS_00917	0	0
BcGS_00918	0	0
BcGS_00919	0	0
BcGS_00920	0	0
BcGS_00921	0	0
BcGS_00922	0	0
BcGS_00923	0	0
BcGS_00924	0	0
BcGS_00925	0	0
BcGS_00926	0	0
BcGS_00927	0	0
BcGS_00928	0	0
BcGS_00929	0	0
BcGS_00930	0	0
BcGS_00931	0	0
BcGS_00932	0	0
BcGS_00933	0	0
BcGS_00934	0	0
BcGS_00935	0	0
BcGS_00936	0	0
BcGS_00937	0	0
BcGS_00938	0	0
BcGS_00939	0	0
BcGS_00940	0	0
BcGS_00941	0	0
BcGS_00942	0	0
BcGS_00943	0	0
BcGS_00944	0	0
BcGS_00945	0	0
BcGS_00946	0	0
BcGS_00947	0	0
BcGS_00948	0	0
BcGS_00949	0	0
BcGS_00950	0	0
BcGS_00951	0	0
BcGS_00952	0	0
BcGS_00953	0	0
BcGS_00954	0	0
BcGS_00955	0	0
BcGS_00956	0	0
BcGS_00957	0	0
BcGS_00958	0	0
BcGS_00959	0	0
BcGS_00960	0	0
BcGS_00961	0	0
BcGS_00962	0	0
BcGS_00963	0	0
BcGS_00964	0	0
BcGS_00965	0	0
BcGS_00966	0	0
BcGS_00967	0	0
BcGS_00968	0	0
BcGS_00969	0	0
BcGS_00970	0	0
BcGS_00971	0	0
BcGS_00972	0	0
BcGS_00973	0	0
BcGS_00974	0	0
BcGS_00975	0	0
BcGS_00976	0	0
BcGS_00977	0	0
BcGS_00978	0	0
BcGS_00979	0	0
BcGS_00980	0	0
BcGS_00981	0	0
BcGS_00982	0	0
BcGS_00983	0	0
BcGS_00984	0	0
BcGS_00985	0	0
BcGS_00986	0	0
BcGS_00987	0	0
BcGS_00988	0	0
BcGS_00989	0	0
BcGS_00990	0	0
BcGS_00991	0	0
BcGS_00992	0	0
BcGS_00993	0	0
BcGS_00994	0	0
BcGS_00995	0	0
BcGS_00996	0	0
BcGS_00997	0	0
BcGS_00998	0	0
BcGS_00999	0	0
BcGS_01000	0	0
BcGS_01001	0	0
BcGS_01002	0	0
BcGS_01003	0	0
BcGS_01004	0	0
BcGS_01005	0	0
BcGS_01006	0	0
BcGS_01007	0	0
BcGS_01008	0	0
BcGS_01009	0	0
BcGS_01010	0	0
BcGS_01011	0	0
BcGS_01012	0	0
BcGS_01013	0	0
BcGS_01014	0	0
BcGS_01015	0	0
BcGS_01016	0	0
BcGS_01017	0	0
BcGS_01018	0	0
BcGS_01019	0	0
BcGS_01020	0	0
BcGS_01021	0	0
BcGS_01022	0	0
BcGS_01023	0	0
BcGS_01024	0	0
BcGS_01025	0	0
BcGS_01026	0	0
BcGS_01027	0	0
BcGS_01028	0	0
BcGS_01029	0	0
BcGS_01030	0	0
BcGS_01031	0	0
BcGS_01032	0	0
BcGS_01033	0	0
BcGS_01034	0	0
BcGS_01035	0	0
BcGS_01036	0	0
BcGS_01037	0	0
BcGS_01038	0	0
BcGS_01039	0	0
BcGS_01040	0	0
BcGS_01041	0	0
BcGS_01042	0	0
BcGS_01043	0	0
BcGS_01044	0	0
BcGS_01045	0	0
BcGS_01046	0	0
BcGS_01047	0	0
BcGS_01048	0	0
BcGS_01049	0	0
BcGS_01050	0	0
BcGS_01051	0	0
BcGS_01052	0	0
BcGS_01053	0	0
BcGS_01054	0	0
BcGS_01055	0	0
BcGS_01056	0	0
BcGS_01057	0	0
BcGS_01058	0	0
BcGS_01059	0	0
BcGS_01060	0	0
BcGS_01061	0	0
BcGS_01062	0	0
BcGS_01063	0	0
BcGS_01064	0	0
BcGS_01065	0	0
BcGS_01066	0	0
BcGS_01067	0	0
BcGS_01068	0	0
BcGS_01069	0	0
BcGS_01070	0	0
BcGS_01071	0	0
BcGS_01072	0	0
BcGS_01073	0	0
BcGS_01074	0	0
BcGS_01075	0	0
BcGS_01076	0	0
BcGS_01077	0	0
BcGS_01078	0	0
BcGS_01080	0	0
BcGS_01081	0	0
BcGS_01082	0	0
BcGS_01083	0	0
BcGS_01084	0	0
BcGS_01085	0	0
BcGS_01086	0	0
BcGS_01087	0	0
BcGS_01088	0	0
BcGS_01089	0	0
BcGS_01090	0	0
BcGS_01091	0	0
BcGS_01092	0	0
BcGS_01093	0	0
BcGS_01094	0	0
BcGS_01095	0	0
BcGS_01096	0	0
BcGS_01097	0	0
BcGS_01098	0	0
BcGS_01099	0	0
BcGS_01100	0	0
BcGS_01101	0	0
BcGS_01102	0	0
BcGS_01103	0	0
BcGS_01104	0	0
BcGS_01105	0	0
BcGS_01106	0	0
BcGS_01107	0	0
BcGS_01108	0	0
BcGS_01109	0	0
BcGS_01110	0	0
BcGS_01111	0	0
BcGS_01112	0	0
BcGS_01113	0	0
BcGS_01114	0	0
BcGS_01115	0	0
BcGS_01116	0	0
BcGS_01117	0	0
BcGS_01118	0	0
BcGS_01119	0	0
BcGS_01120	0	0
BcGS_01121	0	0
BcGS_01122	0	0
BcGS_01123	0	0
BcGS_01124	0	0
BcGS_01125	0	0
BcGS_01126	0	0
BcGS_01127	0	0
BcGS_01128	0	0
BcGS_01129	0	0
BcGS_01130	0	0
BcGS_01131	0	0
BcGS_01132	0	0
BcGS_01133	0	0
BcGS_01134	0	0
BcGS_01135	0	0
BcGS_01136	0	0
BcGS_01137	0	0
BcGS_01138	0	0
BcGS_01139	0	0
BcGS_01140	0	0
BcGS_01141	0	0
BcGS_01142	0	0
BcGS_01143	0	0
BcGS_01144	0	0
BcGS_01145	0	0
BcGS_01146	0	0
BcGS_01147	0	0
BcGS_01148	0	0
BcGS_01149	0	0
BcGS_01150	0	0
BcGS_01151	0	0
BcGS_01152	0	0
BcGS_01153	0	0
BcGS_01154	0	0
BcGS_01155	0	0
BcGS_01156	0	0
BcGS_01157	0	0
BcGS_01158	0	0
BcGS_01159	0	0
BcGS_01160	0	0
BcGS_01161	0	0
BcGS_01162	0	0
BcGS_01163	0	0
BcGS_01164	0	0
BcGS_01165	0	0
BcGS_01166	0	0
BcGS_01167	0	0
BcGS_01169	0	0
BcGS_01170	0	0
BcGS_01171	0	0
BcGS_01172	0	0
BcGS_01173	0	0
BcGS_01174	0	0
BcGS_01175	0	0
BcGS_01176	0	0
BcGS_01177	0	0
BcGS_01178	0	0
BcGS_01179	0	0
BcGS_01180	0	0
BcGS_01181	0	0
BcGS_01182	0	0
BcGS_01183	0	0
BcGS_01184	0	0
BcGS_01185	0	0
BcGS_01186	0	0
BcGS_01187	0	0
BcGS_01188	0	0
BcGS_01189	0	0
BcGS_01190	0	0
BcGS_01191	0	0
BcGS_01192	0	0
BcGS_01193	0	0
BcGS_01194	0	0
BcGS_01195	0	0
BcGS_01196	0	0
BcGS_01197	0	0
BcGS_01198	0	0
BcGS_01199	0	0
BcGS_01200	0	0
BcGS_01201	0	0
BcGS_01202	0	0
BcGS_01203	0	0
BcGS_01204	0	0
BcGS_01205	0	0
BcGS_01206	0	0
BcGS_01207	0	0
BcGS_01208	0	0
BcGS_01209	0	0
BcGS_01210	0	0
BcGS_01211	0	0
BcGS_01212	0	0
BcGS_01213	0	0
BcGS_01214	0	0
BcGS_01215	0	0
BcGS_01216	0	0
BcGS_01217	0	0
BcGS_01218	0	0
BcGS_01219	0	0
BcGS_01220	0	0
BcGS_01221	0	0
BcGS_01222	0	0
BcGS_01223	0	0
BcGS_01224	0	0
BcGS_01225	0	0
BcGS_01226	0	0
BcGS_01227	0	0
BcGS_01228	0	0
BcGS_01229	0	0
BcGS_01230	0	0
BcGS_01231	0	0
BcGS_01232	0	0
BcGS_01233	0	0
BcGS_01234	0	0
BcGS_01235	0	0
BcGS_01236	0	0
BcGS_01237	0	0
BcGS_01238	0	0
BcGS_01239	0	0
BcGS_01240	0	0
BcGS_01241	0	0
BcGS_01242	0	0
BcGS_01243	0	0
BcGS_01244	0	0
BcGS_01245	0	0
BcGS_01246	0	0
BcGS_01247	0	0
BcGS_01248	0	0
BcGS_01249	0	0
BcGS_01250	0	0
BcGS_01251	0	0
BcGS_01252	0	0
BcGS_01253	0	0
BcGS_01254	0	0
BcGS_01255	0	0
BcGS_01256	0	0
BcGS_01257	0	0
BcGS_01258	0	0
BcGS_01259	0	0
BcGS_01260	0	0
BcGS_01261	0	0
BcGS_01262	0	0
BcGS_01263	0	0
BcGS_01264	0	0
BcGS_01265	0	0
BcGS_01266	0	0
BcGS_01267	0	0
BcGS_01268	0	0
BcGS_01269	0	0
BcGS_01270	0	0
BcGS_01272	0	0
BcGS_01273	0	0
BcGS_01274	0	0
BcGS_01275	0	0
BcGS_01276	0	0
BcGS_01277	0	0
BcGS_01278	0	0
BcGS_01279	0	0
BcGS_01280	0	0
BcGS_01281	0	0
BcGS_01282	0	0
BcGS_01283	0	0
BcGS_01284	0	0
BcGS_01285	0	0
BcGS_01286	0	0
BcGS_01287	0	0
BcGS_01288	0	0
BcGS_01289	0	0
BcGS_01290	0	0
BcGS_01291	0	0
BcGS_01292	0	0
BcGS_01293	0	0
BcGS_01294	0	0
BcGS_01295	0	0
BcGS_01296	0	0
BcGS_01297	0	0
BcGS_01298	0	0
BcGS_01299	0	0
BcGS_01300	0	0
BcGS_01301	0	0
BcGS_01302	0	0
BcGS_01303	0	0
BcGS_01304	0	0
BcGS_01305	0	0
BcGS_01306	0	0
BcGS_01307	0	0
BcGS_01308	0	0
BcGS_01309	0	0
BcGS_01310	0	0
BcGS_01311	0	0
BcGS_01312	0	0
BcGS_01313	0	0
BcGS_01314	0	0
BcGS_01315	0	0
BcGS_01316	0	0
BcGS_01317	0	0
BcGS_01318	0	0
BcGS_01319	0	0
BcGS_01320	0	0
BcGS_01321	0	0
BcGS_01322	0	0
BcGS_01323	0	0
BcGS_01324	0	0
BcGS_01325	0	0
BcGS_01326	0	0
BcGS_01327	0	0
BcGS_01328	0	0
BcGS_01329	0	0
BcGS_01330	0	0
BcGS_01331	0	0
BcGS_01332	0	0
BcGS_01333	0	0
BcGS_01334	0	0
BcGS_01335	0	0
BcGS_01336	0	0
BcGS_01337	0	0
BcGS_01338	0	0
BcGS_01339	0	0
BcGS_01340	0	0
BcGS_01341	0	0
BcGS_01342	0	0
BcGS_01343	0	0
BcGS_01344	0	0
BcGS_01345	0	0
BcGS_01346	0	0
BcGS_01347	0	0
BcGS_01348	0	0
BcGS_01349	0	0
BcGS_01350	0	0
BcGS_01351	0	0
BcGS_01352	0	0
BcGS_01353	0	0
BcGS_01354	0	0
BcGS_01355	0	0
BcGS_01356	0	0
BcGS_01357	0	0
BcGS_01358	0	0
BcGS_01359	0	0
BcGS_01360	0	0
BcGS_01361	0	0
BcGS_01362	0	0
BcGS_01363	0	0
BcGS_01364	0	0
BcGS_01365	0	0
BcGS_01366	0	0
BcGS_01367	0	0
BcGS_01368	0	0
BcGS_01369	0	0
BcGS_01370	0	0
BcGS_01371	0	0
BcGS_01372	0	0
BcGS_01373	0	0
BcGS_01374	0	0
BcGS_01375	0	0
BcGS_01376	0	0
BcGS_01377	0	0
BcGS_01378	0	0
BcGS_01379	0	0
BcGS_01380	0	0
BcGS_01381	0	0
BcGS_01382	0	0
BcGS_01383	0	0
BcGS_01384	0	0
BcGS_01385	0	0
BcGS_01386	0	0
BcGS_01387	0	0
BcGS_01388	0	0
BcGS_01389	0	0
BcGS_01390	0	0
BcGS_01391	0	0
BcGS_01392	0	0
BcGS_01393	0	0
BcGS_01394	0	0
BcGS_01395	0	0
BcGS_01396	0	0
BcGS_01397	0	0
BcGS_01398	0	0
BcGS_01399	0	0
BcGS_01400	0	0
BcGS_01401	0	0
BcGS_01402	0	0
BcGS_01403	0	0
BcGS_01404	0	0
BcGS_01405	0	0
BcGS_01406	0	0
BcGS_01407	0	0
BcGS_01408	0	0
BcGS_01409	0	0
BcGS_01410	0	0
BcGS_01411	0	0
BcGS_01412	0	0
BcGS_01413	0	0
BcGS_01414	0	0
BcGS_01415	0	0
BcGS_01416	0	0
BcGS_01417	0	0
BcGS_01418	0	0
BcGS_01419	0	0
BcGS_01420	0	0
BcGS_01421	0	0
BcGS_01422	0	0
BcGS_01423	0	0
BcGS_01424	0	0
BcGS_01425	0	0
BcGS_01426	0	0
BcGS_01427	0	0
BcGS_01428	0	0
BcGS_01429	0	0
BcGS_01430	0	0
BcGS_01431	0	0
BcGS_01432	0	0
BcGS_01433	0	0
BcGS_01434	0	0
BcGS_01435	0	0
BcGS_01436	0	0
BcGS_01437	0	0
BcGS_01438	0	0
BcGS_01439	0	0
BcGS_01440	0	0
BcGS_01441	0	0
BcGS_01442	0	0
BcGS_01443	0	0
BcGS_01444	0	0
BcGS_01445	0	0
BcGS_01446	0	0
BcGS_01447	0	0
BcGS_01448	0	0
BcGS_01449	0	0
BcGS_01450	0	0
BcGS_01451	0	0
BcGS_01452	0	0
BcGS_01453	0	0
BcGS_01454	0	0
BcGS_01455	0	0
BcGS_01456	0	0
BcGS_01457	0	0
BcGS_01458	0	0
BcGS_01459	0	0
BcGS_01460	0	0
BcGS_01461	0	0
BcGS_01462	0	0
BcGS_01463	0	0
BcGS_01464	0	0
BcGS_01465	0	0
BcGS_01466	0	0
BcGS_01467	0	0
BcGS_01468	0	0
BcGS_01469	0	0
BcGS_01470	0	0
BcGS_01471	0	0
BcGS_01472	0	0
BcGS_01473	0	0
BcGS_01474	0	0
BcGS_01475	0	0
BcGS_01476	0	0
BcGS_01477	0	0
BcGS_01478	0	0
BcGS_01479	0	0
BcGS_01480	0	0
BcGS_01481	0	0
BcGS_01482	0	0
BcGS_01483	0	0
BcGS_01484	0	0
BcGS_01485	0	0
BcGS_01486	0	0
BcGS_01487	0	0
BcGS_01488	0	0
BcGS_01489	0	0
BcGS_01490	0	0
BcGS_01491	0	0
BcGS_01492	0	0
BcGS_01493	0	0
BcGS_01494	0	0
BcGS_01495	0	0
BcGS_01496	0	0
BcGS_01497	0	0
BcGS_01498	0	0
BcGS_01499	0	0
BcGS_01500	0	0
BcGS_01501	0	0
BcGS_01502	0	0
BcGS_01503	0	0
BcGS_01504	0	0
BcGS_01505	0	0
BcGS_01506	0	0
BcGS_01507	0	0
BcGS_01508	0	0
BcGS_01509	0	0
BcGS_01511	0	0
BcGS_01512	0	0
BcGS_01513	0	0
BcGS_01514	0	0
BcGS_01515	0	0
BcGS_01516	0	0
BcGS_01517	0	0
BcGS_01518	0	0
BcGS_01519	0	0
BcGS_01520	0	0
BcGS_01521	0	0
BcGS_01522	0	0
BcGS_01523	0	0
BcGS_01524	0	0
BcGS_01525	0	0
BcGS_01526	0	0
BcGS_01527	0	0
BcGS_01528	0	0
BcGS_01529	0	0
BcGS_01530	0	0
BcGS_01531	0	0
BcGS_01532	0	0
BcGS_01533	0	0
BcGS_01534	0	0
BcGS_01535	0	0
BcGS_01536	0	0
BcGS_01537	0	0
BcGS_01538	0	0
BcGS_01539	0	0
BcGS_01540	0	0
BcGS_01541	0	0
BcGS_01542	0	0
BcGS_01543	0	0
BcGS_01544	0	0
BcGS_01545	0	0
BcGS_01546	0	0
BcGS_01547	0	0
BcGS_01548	0	0
BcGS_01549	0	0
BcGS_01550	0	0
BcGS_01551	0	0
BcGS_01552	0	0
BcGS_01553	0	0
BcGS_01554	0	0
BcGS_01555	0	0
BcGS_01556	0	0
BcGS_01557	0	0
BcGS_01558	0	0
BcGS_01559	0	0
BcGS_01560	0	0
BcGS_01561	0	0
BcGS_01562	0	0
BcGS_01563	0	0
BcGS_01564	0	0
BcGS_01565	0	0
BcGS_01566	0	0
BcGS_01568	0	0
BcGS_01569	0	0
BcGS_01570	0	0
BcGS_01571	0	0
BcGS_01572	0	0
BcGS_01573	0	0
BcGS_01574	0	0
BcGS_01575	0	0
BcGS_01576	0	0
BcGS_01577	0	0
BcGS_01578	0	0
BcGS_01579	0	0
BcGS_01580	0	0
BcGS_01581	0	0
BcGS_01582	0	0
BcGS_01583	0	0
BcGS_01584	0	0
BcGS_01585	0	0
BcGS_01586	0	0
BcGS_01587	0	0
BcGS_01588	0	0
BcGS_01589	0	0
BcGS_01590	0	0
BcGS_01591	0	0
BcGS_01592	0	0
BcGS_01593	0	0
BcGS_01594	0	0
BcGS_01595	0	0
BcGS_01596	0	0
BcGS_01597	0	0
BcGS_01598	0	0
BcGS_01599	0	0
BcGS_01600	0	0
BcGS_01601	0	0
BcGS_01602	0	0
BcGS_01603	0	0
BcGS_01604	0	0
BcGS_01605	0	0
BcGS_01606	0	0
BcGS_01607	0	0
BcGS_01608	0	0
BcGS_01609	0	0
BcGS_01610	0	0
BcGS_01611	0	0
BcGS_01612	0	0
BcGS_01613	0	0
BcGS_01614	0	0
BcGS_01615	0	0
BcGS_01616	0	0
BcGS_01617	0	0
BcGS_01618	0	0
BcGS_01619	0	0
BcGS_01620	0	0
BcGS_01621	0	0
BcGS_01622	0	0
BcGS_01623	0	0
BcGS_01624	0	0
BcGS_01625	0	0
BcGS_01626	0	0
BcGS_01627	0	0
BcGS_01628	0	0
BcGS_01629	0	0
BcGS_01630	0	0
BcGS_01631	0	0
BcGS_01632	0	0
BcGS_01633	0	0
BcGS_01634	0	0
BcGS_01635	0	0
BcGS_01636	0	0
BcGS_01637	0	0
BcGS_01638	0	0
BcGS_01639	0	0
BcGS_01640	0	0
BcGS_01641	0	0
BcGS_01642	0	0
BcGS_01643	0	0
BcGS_01644	0	0
BcGS_01645	0	0
BcGS_01646	0	0
BcGS_01647	0	0
BcGS_01648	0	0
BcGS_01649	0	0
BcGS_01650	0	0
BcGS_01651	0	0
BcGS_01652	0	0
BcGS_01653	0	0
BcGS_01654	0	0
BcGS_01655	0	0
BcGS_01656	0	0
BcGS_01657	0	0
BcGS_01658	0	0
BcGS_01659	0	0
BcGS_01661	0	0
BcGS_01662	0	0
BcGS_01663	0	0
BcGS_01664	0	0
BcGS_01665	0	0
BcGS_01666	0	0
BcGS_01667	0	0
BcGS_01668	0	0
BcGS_01669	0	0
BcGS_01670	0	0
BcGS_01671	0	0
BcGS_01672	0	0
BcGS_01673	0	0
BcGS_01674	0	0
BcGS_01675	0	0
BcGS_01676	0	0
BcGS_01677	0	0
BcGS_01678	0	0
BcGS_01679	0	0
BcGS_01680	0	0
BcGS_01681	0	0
BcGS_01682	0	0
BcGS_01683	0	0
BcGS_01684	0	0
BcGS_01685	0	0
BcGS_01686	0	0
BcGS_01687	0	0
BcGS_01688	0	0
BcGS_01689	0	0
BcGS_01690	0	0
BcGS_01691	0	0
BcGS_01692	0	0
BcGS_01694	0	0
BcGS_01695	0	0
BcGS_01696	0	0
BcGS_01697	0	0
BcGS_01698	0	0
BcGS_01699	0	0
BcGS_01700	0	0
BcGS_01701	0	0
BcGS_01702	0	0
BcGS_01703	0	0
BcGS_01704	0	0
BcGS_01705	0	0
BcGS_01706	0	0
BcGS_01707	0	0
BcGS_01708	0	0
BcGS_01709	0	0
BcGS_01710	0	0
BcGS_01711	0	0
BcGS_01712	0	0
BcGS_01713	0	0
BcGS_01714	0	0
BcGS_01715	0	0
BcGS_01716	0	0
BcGS_01717	0	0
BcGS_01718	0	0
BcGS_01719	0	0
BcGS_01720	0	0
BcGS_01721	0	0
BcGS_01722	0	0
BcGS_01723	0	0
BcGS_01724	0	0
BcGS_01725	0	0
BcGS_01726	0	0
BcGS_01727	0	0
BcGS_01728	0	0
BcGS_01729	0	0
BcGS_01730	0	0
BcGS_01731	0	0
BcGS_01732	0	0
BcGS_01733	0	0
BcGS_01734	0	0
BcGS_01735	0	0
BcGS_01736	0	0
BcGS_01737	0	0
BcGS_01738	0	0
BcGS_01739	0	0
BcGS_01740	0	0
BcGS_01741	0	0
BcGS_01742	0	0
BcGS_01743	0	0
BcGS_01744	0	0
BcGS_01745	0	0
BcGS_01746	0	0
BcGS_01747	0	0
BcGS_01748	0	0
BcGS_01749	0	0
BcGS_01750	0	0
BcGS_01751	0	0
BcGS_01752	0	0
BcGS_01753	0	0
BcGS_01754	0	0
BcGS_01755	0	0
BcGS_01756	0	0
BcGS_01757	0	0
BcGS_01758	0	0
BcGS_01759	0	0
BcGS_01760	0	0
BcGS_01761	0	0
BcGS_01762	0	0
BcGS_01763	0	0
BcGS_01764	0	0
BcGS_01765	0	0
BcGS_01766	0	0
BcGS_01767	0	0
BcGS_01768	0	0
BcGS_01769	0	0
BcGS_01770	0	0
BcGS_01771	0	0
BcGS_01772	0	0
BcGS_01773	0	0
BcGS_01774	0	0
BcGS_01775	0	0
BcGS_01776	0	0
BcGS_01777	0	0
BcGS_01778	0	0
BcGS_01779	0	0
BcGS_01780	0	0
BcGS_01781	0	0
BcGS_01782	0	0
BcGS_01783	0	0
BcGS_01784	0	0
BcGS_01785	0	0
BcGS_01786	0	0
BcGS_01787	0	0
BcGS_01788	0	0
BcGS_01789	0	0
BcGS_01790	0	0
BcGS_01791	0	0
BcGS_01792	0	0
BcGS_01793	0	0
BcGS_01794	0	0
BcGS_01795	0	0
BcGS_01796	0	0
BcGS_01797	0	0
BcGS_01798	0	0
BcGS_01799	0	0
BcGS_01800	0	0
BcGS_01801	0	0
BcGS_01802	0	0
BcGS_01803	0	0
BcGS_01804	0	0
BcGS_01805	0	0
BcGS_01806	0	0
BcGS_01807	0	0
BcGS_01808	0	0
BcGS_01809	0	0
BcGS_01810	0	0
BcGS_01811	0	0
BcGS_01812	0	0
BcGS_01813	0	0
BcGS_01814	0	0
BcGS_01815	0	0
BcGS_01816	0	0
BcGS_01817	0	0
BcGS_01818	0	0
BcGS_01819	0	0
BcGS_01820	0	0
BcGS_01821	0	0
BcGS_01822	0	0
BcGS_01823	0	0
BcGS_01824	0	0
BcGS_01825	0	0
BcGS_01826	0	0
BcGS_01827	0	0
BcGS_01828	0	0
BcGS_01829	0	0
BcGS_01830	0	0
BcGS_01831	0	0
BcGS_01832	0	0
BcGS_01833	0	0
BcGS_01834	0	0
BcGS_01835	0	0
BcGS_01836	0	0
BcGS_01837	0	0
BcGS_01838	0	0
BcGS_01839	0	0
BcGS_01840	0	0
BcGS_01841	0	0
BcGS_01842	0	0
BcGS_01843	0	0
BcGS_01844	0	0
BcGS_01845	0	0
BcGS_01846	0	0
BcGS_01847	0	0
BcGS_01848	0	0
BcGS_01849	0	0
BcGS_01850	0	0
BcGS_01851	0	0
BcGS_01852	0	0
BcGS_01853	0	0
BcGS_01854	0	0
BcGS_01855	0	0
BcGS_01856	0	0
BcGS_01857	0	0
BcGS_01858	0	0
BcGS_01859	0	0
BcGS_01860	0	0
BcGS_01861	0	0
BcGS_01862	0	0
BcGS_01863	0	0
BcGS_01864	0	0
BcGS_01865	0	0
BcGS_01866	0	0
BcGS_01867	0	0
BcGS_01868	0	0
BcGS_01869	0	0
BcGS_01870	0	0
BcGS_01871	0	0
BcGS_01872	0	0
BcGS_01873	0	0
BcGS_01874	0	0
BcGS_01875	0	0
BcGS_01876	0	0
BcGS_01877	0	0
BcGS_01878	0	0
BcGS_01879	0	0
BcGS_01880	0	0
BcGS_01881	0	0
BcGS_01882	0	0
BcGS_01883	0	0
BcGS_01884	0	0
BcGS_01885	0	0
BcGS_01886	0	0
BcGS_01887	0	0
BcGS_01888	0	0
BcGS_01889	0	0
BcGS_01890	0	0
BcGS_01891	0	0
BcGS_01892	0	0
BcGS_01893	0	0
BcGS_01894	0	0
BcGS_01895	0	0
BcGS_01896	0	0
BcGS_01897	0	0
BcGS_01898	0	0
BcGS_01899	0	0
BcGS_01900	0	0
BcGS_01901	0	0
BcGS_01902	0	0
BcGS_01903	0	0
BcGS_01904	0	0
BcGS_01905	0	0
BcGS_01906	0	0
BcGS_01907	0	0
BcGS_01908	0	0
BcGS_01909	0	0
BcGS_01910	0	0
BcGS_01911	0	0
BcGS_01912	0	0
BcGS_01913	0	0
BcGS_01914	0	0
BcGS_01915	0	0
BcGS_01916	0	0
BcGS_01917	0	0
BcGS_01918	0	0
BcGS_01919	0	0
BcGS_01920	0	0
BcGS_01921	0	0
BcGS_01922	0	0
BcGS_01923	0	0
BcGS_01924	0	0
BcGS_01925	0	0
BcGS_01926	0	0
BcGS_01927	0	0
BcGS_01928	0	0
BcGS_01929	0	0
BcGS_01930	0	0
BcGS_01931	0	0
BcGS_01932	0	0
BcGS_01933	0	0
BcGS_01934	0	0
BcGS_01935	0	0
BcGS_01936	0	0
BcGS_01937	0	0
BcGS_01938	0	0
BcGS_01939	0	0
BcGS_01940	0	0
BcGS_01941	0	0
BcGS_01942	0	0
BcGS_01943	0	0
BcGS_01944	0	0
BcGS_01945	0	0
BcGS_01946	0	0
BcGS_01947	0	0
BcGS_01948	0	0
BcGS_01949	0	0
BcGS_01950	0	0
BcGS_01951	0	0
BcGS_01952	0	0
BcGS_01953	0	0
BcGS_01954	0	0
BcGS_01955	0	0
BcGS_01956	0	0
BcGS_01957	0	0
BcGS_01958	0	0
BcGS_01959	0	0
BcGS_01960	0	0
BcGS_01962	0	0
BcGS_01963	0	0
BcGS_01964	0	0
BcGS_01965	0	0
BcGS_01966	0	0
BcGS_01967	0	0
BcGS_01968	0	0
BcGS_01969	0	0
BcGS_01970	0	0
BcGS_01972	0	0
BcGS_01973	0	0
BcGS_01974	0	0
BcGS_01975	0	0
BcGS_01976	0	0
BcGS_01977	0	0
BcGS_01978	0	0
BcGS_01979	0	0
BcGS_01980	0	0
BcGS_01981	0	0
BcGS_01982	0	0
BcGS_01983	0	0
BcGS_01984	0	0
BcGS_01985	0	0
BcGS_01986	0	0
BcGS_01987	0	0
BcGS_01988	0	0
BcGS_01989	0	0
BcGS_01990	0	0
BcGS_01991	0	0
BcGS_01992	0	0
BcGS_01993	0	0
BcGS_01994	0	0
BcGS_01995	0	0
BcGS_01996	0	0
BcGS_01997	0	0
BcGS_01998	0	0
BcGS_01999	0	0
BcGS_02000	0	0
BcGS_02001	0	0
BcGS_02002	0	0
BcGS_02003	0	0
BcGS_02004	0	0
BcGS_02005	0	0
BcGS_02006	0	0
BcGS_02007	0	0
BcGS_02008	0	0
BcGS_02009	0	0
BcGS_02010	0	0
BcGS_02011	0	0
BcGS_02012	0	0
BcGS_02013	0	0
BcGS_02014	0	0
BcGS_02015	0	0
BcGS_02016	0	0
BcGS_02017	0	0
BcGS_02018	0	0
BcGS_02019	0	0
[truncated: 60,211 more rows]
